# Supplementary material for: Repair of naturally occurring mismatches can induce mutations in flanking DNA
Source: eLife. 2014 Apr 29;3:e02001. doi: 10.7554/eLife.02001 (PMC3999860; doi:10.7554/eLife.02001)
Supplement: Supplementary file 1. — Oligonucleotides used to reconstitute the shuttle vectors. DOI: http://dx.doi.org/10.7554/eLife.02001.031 [file elife02001s001.xls]

## Sheet: oligos
Table S1 Oligonucleotides used to reconstitute the shuttle vectors
Number	Name	Description	Sequence (5'-3', mismatched bases or lesions are in red)
1	rp0	MM1_Top_no mismatch	TCAGCTGACGTCGGACGGAGGCGGCGGAACCTAGGTACC
2	rp1	MM1_Top_1 T/G (set B)	TCAGCTGACGTCGGACGGAGGTGGCGGAACCTAGGTACC
3	rp2	MM1_Top_2 T/G (set B)	TCAGCTGACGTCGGACGGAGGTGGTGGAACCTAGGTACC
4	rp3	MM1_Top_3 T/G (set B)	TCAGCTGACGTCGGATGGAGGTGGTGGAACCTAGGTACC
5	rp4	MM1_Top_1 T/G (set A)	TCAGCTGACGTTGGACGGAGGCGGCGGAACCTAGGTACC
6	rp5	MM1_Top_2 T/G (set A)	TCAGCTGACGTTGGACGGAGGTGGCGGAACCTAGGTACC
7	rp6	MM1_Top_3 T/G (set A)	TCAGCTGACGTTGGACGGAGGTGGCGGAATCTAGGTACC
8	rp7	MM1_Top_1 U/G	TCAGCTGACGTUGGACGGAGGCGGCGGAACCTAGGTACC
9	rp8	MM1_Top_2 U/G	TCAGCTGACGTUGGACGGAGGUGGCGGAACCTAGGTACC
10	rp9	MM1_Top_1_a T/G @ non-CpG	TCAGTTGACGTCGGACGGAGGCGGCGGAACCTAGGTACC
11	rp10	MM1_Top_1_a U/G @ non-CpG	TCAGUTGACGTCGGACGGAGGCGGCGGAACCTAGGTACC
12	rp11	MM1_Top_1_b T/G @ non-CpG	TCAGCTGACGTCGGACGGAGGCGGCGGAATCTAGGTACC
13	rp12	MM1_Top_1_b U/G @ non-CpG	TCAGCTGACGTCGGACGGAGGCGGCGGAAUCTAGGTACC
14	rp13	MM1_Top_2 T/G @ non-CpG	TCAGTTGACGTCGGACGGAGGCGGCGGAATCTAGGTACC
15	rp14	MM1_Top_2 U/G @ non-CpG	TCAGUTGACGTCGGACGGAGGCGGCGGAAUCTAGGTACC
16	rp15	MM1_Top_1 ab/G	TCAGCTGACGTCGGA_GGAGGCGGCGGAACCTAGGTACC
17	rp16	MM1_Top_1 ab/G @ non-CpG	TCAGCTGACGTCGGACGGAGGCGGCGGAA_CTAGGTACC
18	rp20	MM1_Top_1 hmU/G	TCAGCTGACGT(5hmU)GGACGGAGGCGGCGGAACCTAGGTACC
19	rp21	MM1_Top_2 hmU/G	TCAGCTGACGT(5hmU)GGACGGAGG(5hmU)GGCGGAACCTAGGTACC
20	B0	MM1_Bottom_no mismatch	TGAGGTACCTAGGTTCCGCCGCCTCCGTCCGACGTCAGC
21	B1	MM1_Bottom_1 T/G	TGAGGTACCTAGGTTCTGCCGCCTCCGTCCGACGTCAGC
22	B2	MM1_Bottom_1 U/G	TGAGGTACCTAGGTTCUGCCGCCTCCGTCCGACGTCAGC
23	B3	MM1_Bottom_2_a T/G	TGAGGTACCTAGGTTCTGCCGCCTCCGTCCGATGTCAGC
24	B4	MM1_Bottom_2 U/G	TGAGGTACCTAGGTTCUGCCGCCTCCGTCCGAUGTCAGC
25	B5	MM1_Bottom_1_a U/G @ non-CpG	TGAGGTAUCTAGGTTCCGCCGCCTCCGTCCGACGTCAGC
26	B6	MM1_Bottom_1_b U/G @ non-CpG	TGAGGTACCTAGGTTCCGCCGCUTCCGTCCGACGTCAGC
27	B7	MM1_Bottom_2 U/G @ non-CpG	TGAGGTAUCTAGGTTCCGCCGCUTCCGTCCGACGTCAGC
28	B8	MM1_Bottom_3 U/G @ non-CpG	TGAGGTAUCTAGGTTCCGCCGCUTCCGTUCGACGTCAGC
29	B13	MM1_Bottom_2_b T/G	TGAGGTACCTAGGTTCTGCCGCCTCTGTCCGACGTCAGC
30	B14	MM1_Bottom_3 T/G	TGAGGTACCTAGGTTCTGCCGCCTCTGTCTGACGTCAGC
31	B15	MM1_Bottom_1 ab/G	TGAGGTACCTAGGTTC_GCCGCCTCCGTCCGACGTCAGC
32	B16	MM1_Bottom_1 hmU/G	TGAGGTACCTAGGTTC(5hmU)GCCGCCTCCGTCCGACGTCAGC
33	B17	MM1_Bottom_2 hmU/G	TGAGGTACCTAGGTTC(5hmU)GCCGCCTCCGTCCGA(5hmU)GTCAGC
34	FM2_rp0	MM2_Top_no mismatch	TCAGCTGACGTCTAATACGATTATCGATATATAGGTACC
35	FM2_rp1	MM2_Top_1 T/G	TCAGCTGACGTCTAATATGATTATCGATATATAGGTACC
36	FM2_rp2	MM2_Top_3 T/G	TCAGCTGATGTCTAATATGATTATTGATATATAGGTACC
37	FM2_rp3	MM2_Top_1 U/G	TCAGCTGACGTCTAATAUGATTATCGATATATAGGTACC
38	FM3_rp0	MM3_Top_no mismatch	TCAGCTGACGTCTCGTACGATGATCGATCGATAGGTACC
39	FM3_rp1	MM3_Top_1 T/G	TCAGCTGACGTCTCGTATGATGATCGATCGATAGGTACC
40	FM3_rp2	MM3_Top_3 T/G	TCAGCTGATGTCTCGTATGATGATTGATCGATAGGTACC
41	FM3_rp3	MM3_Top_1 U/G	TCAGCTGACGTCTCGTAUGATGATCGATCGATAGGTACC
