# Supplementary material for: Repair of naturally occurring mismatches can induce mutations in flanking DNA
Source: eLife. 2014 Apr 29;3:e02001. doi: 10.7554/eLife.02001 (PMC3999860; doi:10.7554/eLife.02001)
Supplement: Supplementary file 2. — Mutations. DOI: http://dx.doi.org/10.7554/eLife.02001.032 [file elife02001s002.xlsx]

## Sheet: mutations
fst_file	seq_name	MM	mm_fate	pos	tri	dia	dip	mbase	>	mfate	m_context	les	loc	cfg	rxx	n_les	nk	cell
B0_E-N.fst	B0-W1_1	0	R	203	TCC	TC	CC	C	>	G	GAATGCTTC	o	bt	fm1	no	o	p	HeLa_JM
B0_E-N.fst	B0-W2_2	0	R	213	CTA	CT	TA	T	>	C	CCTCCAACC	o	bt	fm1	no	o	p	HeLa_JM
B0_E-N.fst	B0-W3_3	0	R	211	CTC	CT	TC	T	>	A	CCCCACTAA	o	bt	fm1	no	o	p	HeLa_JM
B0_E-N.fst	B0-W3_3	0	R	213	CTA	CT	TA	T	>	A	CCTCAAACC	o	bt	fm1	no	o	p	HeLa_JM
B0_E-N.fst	B0-W4_4	0	R	162	GCA	GC	CA	C	>	T	AGAGTAGAC	o	bt	fm1	no	o	p	HeLa_JM
B0_E-N.fst	B0-W5_5	0	R	198	TCG	TC	CG	C	>	T	GGTTTGAAT	o	bt	fm1	no	o	p	HeLa_JM
B0_E-N.fst	B0-W6_6	0	R	208	CCC	CC	CC	C	>	T	CTTCTCCTC	o	bt	fm1	no	o	p	HeLa_JM
B0_E-N.fst	B0-W7_7	0	R	145	TCG	TC	CG	C	>	T	TTCTTGAGC	o	bt	fm1	no	o	p	HeLa_JM
B0_E-N.fst	B0-W8_8	0	R	179	CGT	CG	GT	G	>	A	TGCCATCAT	o	bt	fm1	no	o	p	HeLa_JM
B0_E-N.fst	B0-W9_9	0	R	148	AGC	AG	GC	G	>	A	TCGAACGGC	o	bt	fm1	no	o	p	HeLa_JM
B0_E-N.fst	B0-W10_10	0	R	136	AGA	AG	GA	G	>	T	TCTATAGGG	o	bt	fm1	no	o	p	HeLa_JM
B0_E-N.fst	B0-W10_10	0	R	146	CGA	CG	GA	G	>	A	TCTCAAGCG	o	bt	fm1	no	o	p	HeLa_JM
B0_E-N.fst	B0-W11_11	0	R	150	CGG	CG	GG	G	>	T	GAGCTGCCA	o	bt	fm1	no	o	p	HeLa_JM
B0_E-N.fst	B0-W12_12	0	R	176	TGC	TG	GC	G	>	T	ATCTTCCGT	o	bt	fm1	no	o	p	HeLa_JM
B0_E-N.fst	B0-W13_13	0	R	148	AGC	AG	GC	G	>	C	TCGACCGGC	o	bt	fm1	no	o	p	HeLa_JM
B0_E-N.fst	B0-W14_14	0	R	192	GAA	GA	AA	A	>	T	TTCGTAGGT	o	bt	fm1	no	o	p	HeLa_JM
B0_np_E-N.fst	B0_np_W1_1	0	R	168	TCT	TC	CT	C	>	G	GACTGTAAA	o	bt	fm1	no	o	nk	HeLa_JM
B1_E-N.fst	B1-W1_1	273	R	208	CCC	CC	CC	C	>	A	CTTCACCTC	tg	bt	fm1	no	tg1	p	HeLa_JM
B1_E-N.fst	B1-W2_2	273	R	135	TAG	TA	AG	A	>	G	TTCTGGAGG	tg	bt	fm1	no	tg1	p	HeLa_JM
B1_E-N.fst	B1-W3_3	273	R	203	TCC	TC	CC	C	>	G	GAATGCTTC	tg	bt	fm1	no	tg1	p	HeLa_JM
B1_E-N.fst	B1-W4_4	273	R	29	TCG	TC	CG	C	>	T	GGCTTGTAT	tg	bt	fm1	no	tg1	p	HeLa_JM
B1_E-N.fst	B1-W4_4	273	R	111	TCT	TC	CT	C	>	G	AGATGTTTT	tg	bt	fm1	no	tg1	p	HeLa_JM
B1_E-N.fst	B1-W4_4	273	R	203	TCC	TC	CC	C	>	A	GAATACTTC	tg	bt	fm1	no	tg1	p	HeLa_JM
B1_E-N.fst	B1-W4_4	273	R	249	TCA	TC	CA	C	>	T	TCCTTAGCT	tg	bt	fm1	no	tg1	p	HeLa_JM
B1_E-N.fst	B1-W5_5	273	R	212	TCT	TC	CT	C	>	T	CCCTTTAAC	tg	bt	fm1	no	tg1	p	HeLa_JM
B1_E-N.fst	B1-W6_6	273	C	161	AGC	AG	GC	G	>	T	GAGATCAGA	tg	bt	fm1	no	tg1	p	HeLa_JM
B1_E-N.fst	B1-W7_7	273	R	168	TCT	TC	CT	C	>	G	GACTGTAAA	tg	bt	fm1	no	tg1	p	HeLa_JM
B1_E-N.fst	B1-W8_8	273	C	164	AGA	AG	GA	G	>	C	AGCACACTC	tg	bt	fm1	no	tg1	p	HeLa_JM
B1_E-N.fst	B1-W9_9	273	R	139	GGG	GG	GG	G	>	A	AGAGAGTTC	tg	bt	fm1	no	tg1	p	HeLa_JM
B1_E-N.fst	B1-W10_10	273	R	168	TCT	TC	CT	C	>	G	GACTGTAAA	tg	bt	fm1	no	tg1	p	HeLa_JM
B1_E-N.fst	B1-W11_11	273	R	198	TCG	TC	CG	C	>	A	GGTTAGAAT	tg	bt	fm1	no	tg1	p	HeLa_JM
B1_E-N.fst	B1-W12_12	273	R	207	TCC	TC	CC	C	>	T	CCTTTCCCT	tg	bt	fm1	no	tg1	p	HeLa_JM
B1_E-N.fst	B1-W12_12	273	R	208	CCC	CC	CC	C	>	T	CTTCTCCTC	tg	bt	fm1	no	tg1	p	HeLa_JM
B1_E-N.fst	B1-W13_13	273	R	181	TCA	TC	CA	C	>	A	CCGTAATCG	tg	bt	fm1	no	tg1	p	HeLa_JM
B1_E-N.fst	B1-W14_14	273	R	165	GAC	GA	AC	A	>	T	GCAGTCTCT	tg	bt	fm1	no	tg1	p	HeLa_JM
B1_E-N.fst	B1-W15_15	273	R	181	TCA	TC	CA	C	>	T	CCGTTATCG	tg	bt	fm1	no	tg1	p	HeLa_JM
B1_E-N.fst	B1-W16_16	273	C	185	CGA	CG	GA	G	>	A	CATCAACTT	tg	bt	fm1	no	tg1	p	HeLa_JM
B1_E-N.fst	B1-W17_17	273	R	176	TGC	TG	GC	G	>	T	ATCTTCCGT	tg	bt	fm1	no	tg1	p	HeLa_JM
B1_E-N.fst	B1-W18_18	273	R	207	TCC	TC	CC	C	>	T	CCTTTCCCT	tg	bt	fm1	no	tg1	p	HeLa_JM
B1_E-N.fst	B1-W19_19	273	C	179	CGT	CG	GT	G	>	A	TGCCATCAT	tg	bt	fm1	no	tg1	p	HeLa_JM
B1_E-N.fst	B1-W19_19	273	C	181	TCA	TC	CA	C	>	T	CCGTTATCG	tg	bt	fm1	no	tg1	p	HeLa_JM
B1_E-N.fst	B1-W20_20	273	R	212	TCT	TC	CT	C	>	T	CCCTTTAAC	tg	bt	fm1	no	tg1	p	HeLa_JM
B1_E-N.fst	B1-W21_21	273	C	175	CTG	CT	TG	T	>	A	AATCAGCCG	tg	bt	fm1	no	tg1	p	HeLa_JM
B1_E-N.fst	B1-W22_22	273	R	130	TCT	TC	CT	C	>	A	TTTTATTCT	tg	bt	fm1	no	tg1	p	HeLa_JM
B1_E-N.fst	B1-W22_22	273	R	145	TCG	TC	CG	C	>	T	TTCTTGAGC	tg	bt	fm1	no	tg1	p	HeLa_JM
B1_E-N.fst	B1-W22_22	273	R	184	TCG	TC	CG	C	>	A	TCATAGACT	tg	bt	fm1	no	tg1	p	HeLa_JM
B1_E-N.fst	B1-W22_22	273	R	216	ACC	AC	CC	C	>	T	CTAATCACG	tg	bt	fm1	no	tg1	p	HeLa_JM
B1_E-N.fst	B1-W22_22	273	R	219	ACG	AC	CG	C	>	T	ACCATGGCC	tg	bt	fm1	no	tg1	p	HeLa_JM
B1_E-N.fst	B1-W22_22	273	R	230	TCA	TC	CA	C	>	A	AATTAAATA	tg	bt	fm1	no	tg1	p	HeLa_JM
B1_E-N.fst	B1-W23_23	273	R	162	GCA	GC	CA	C	>	A	AGAGAAGAC	tg	bt	fm1	no	tg1	p	HeLa_JM
B1_E-N.fst	B1-W24_24	273	R	197	TTC	TT	TC	T	>	A	AGGTACGAA	tg	bt	fm1	no	tg1	p	HeLa_JM
B1_E-N.fst	B1-W25_25	273	R	203	TCC	TC	CC	C	>	T	GAATTCTTC	tg	bt	fm1	no	tg1	p	HeLa_JM
B1_E-N.fst	B1-W26_26	273	R	181	TCA	TC	CA	C	>	T	CCGTTATCG	tg	bt	fm1	no	tg1	p	HeLa_JM
B1_E-N.fst	B1-W27_27	273	R	179	CGT	CG	GT	G	>	C	TGCCCTCAT	tg	bt	fm1	no	tg1	p	HeLa_JM
B1_E-N.fst	B1-W28_28	273	R	164	AGA	AG	GA	G	>	C	AGCACACTC	tg	bt	fm1	no	tg1	p	HeLa_JM
B1_E-N.fst	B1-W29_29	273	R	142	TTC	TT	TC	T	>	C	GGGTCCTCG	tg	bt	fm1	no	tg1	p	HeLa_JM
B1_E-N.fst	B1-W30_30	273	R	193	AAG	AA	AG	A	>	G	TCGAGGGTT	tg	bt	fm1	no	tg1	p	HeLa_JM
B1_E-N.fst	B1-W31_31	273	R	158	GAG	GA	AG	A	>	G	AAAGGGAGC	tg	bt	fm1	no	tg1	p	HeLa_JM
B1_E-N.fst	B1-W32_32	273	R	142	TTC	TT	TC	T	>	C	GGGTCCTCG	tg	bt	fm1	no	tg1	p	HeLa_JM
B1_E-N.fst	B1-W33_33	273	R	204	CCT	CC	CT	C	>	A	AATCATTCC	tg	bt	fm1	no	tg1	p	HeLa_JM
B1_E-N.fst	B1-W33_33	273	R	208	CCC	CC	CC	C	>	T	CTTCTCCTC	tg	bt	fm1	no	tg1	p	HeLa_JM
B1_E-N.fst	B1-W34_34	273	C	157	AGA	AG	GA	G	>	C	CAAACAGAG	tg	bt	fm1	no	tg1	p	HeLa_JM
B1_E-N.fst	B1-W35_35	273	R	193	AAG	AA	AG	A	>	T	TCGATGGTT	tg	bt	fm1	no	tg1	p	HeLa_JM
B1_E-N.fst	B1-W36_36	273	R	174	TCT	TC	CT	C	>	T	AAATTTGCC	tg	bt	fm1	no	tg1	p	HeLa_JM
B1_E-N.fst	B1-W36_36	273	R	230	TCA	TC	CA	C	>	G	AATTGAATA	tg	bt	fm1	no	tg1	p	HeLa_JM
B1_E-N.fst	B1-W36_36	273	R	242	TCC	TC	CC	C	>	T	GGATTCCTC	tg	bt	fm1	no	tg1	p	HeLa_JM
B1_E-N.fst	B1-W37_37	273	R	207	TCC	TC	CC	C	>	T	CCTTTCCCT	tg	bt	fm1	no	tg1	p	HeLa_JM
B13_E-N.fst	B13-W1_1	264 273	R	193	AAG	AA	AG	A	>	T	TCGATGGTT	tg	bt	fm1	no	tg2	p	HeLa_JM
B13_E-N.fst	B13-W2_2	264 273	R	203	TCC	TC	CC	C	>	T	GAATTCTTC	tg	bt	fm1	no	tg2	p	HeLa_JM
B13_E-N.fst	B13-W3_3	264 273	C	144	CTC	CT	TC	T	>	A	GTTCACGAG	tg	bt	fm1	no	tg2	p	HeLa_JM
B13_E-N.fst	B13-W4_4	264 273	R	193	AAG	AA	AG	A	>	T	TCGATGGTT	tg	bt	fm1	no	tg2	p	HeLa_JM
B13_E-N.fst	B13-W5_5	264 273	C	136	AGA	AG	GA	G	>	C	TCTACAGGG	tg	bt	fm1	no	tg2	p	HeLa_JM
B13_E-N.fst	B13-W6_6	264 273	R	180	GTC	GT	TC	T	>	G	GCCGGCATC	tg	bt	fm1	no	tg2	p	HeLa_JM
B13_E-N.fst	B13-W7_7	264 273	R	195	GGT	GG	GT	G	>	T	GAAGTTTCG	tg	bt	fm1	no	tg2	p	HeLa_JM
B13_E-N.fst	B13-W8_8	264 273	R	199	CGA	CG	GA	G	>	T	GTTCTAATC	tg	bt	fm1	no	tg2	p	HeLa_JM
B13_E-N.fst	B13-W9_9	264 273	R	181	TCA	TC	CA	C	>	A	CCGTAATCG	tg	bt	fm1	no	tg2	p	HeLa_JM
B13_E-N.fst	B13-W10_10	264 273	C	207	TCC	TC	CC	C	>	G	CCTTGCCCT	tg	bt	fm1	no	tg2	p	HeLa_JM
B13_E-N.fst	B13-W11_11	264 273	R	164	AGA	AG	GA	G	>	A	AGCAAACTC	tg	bt	fm1	no	tg2	p	HeLa_JM
B13_E-N.fst	B13-W12_12	264 273	R	194	AGG	AG	GG	G	>	A	CGAAAGTTC	tg	bt	fm1	no	tg2	p	HeLa_JM
B13_E-N.fst	B13-W13_13	264 273	R	194	AGG	AG	GG	G	>	A	CGAAAGTTC	tg	bt	fm1	no	tg2	p	HeLa_JM
B13_E-N.fst	B13-W14_14	264 273	R	179	CGT	CG	GT	G	>	C	TGCCCTCAT	tg	bt	fm1	no	tg2	p	HeLa_JM
B13_E-N.fst	B13-W15_15	264 273	C	212	TCT	TC	CT	C	>	A	CCCTATAAC	tg	bt	fm1	no	tg2	p	HeLa_JM
B13_E-N.fst	B13-W16_16	264 273	R	143	TCT	TC	CT	C	>	G	GGTTGTCGA	tg	bt	fm1	no	tg2	p	HeLa_JM
B13_E-N.fst	B13-W16_16	264 273	R	168	TCT	TC	CT	C	>	T	GACTTTAAA	tg	bt	fm1	no	tg2	p	HeLa_JM
B13_E-N.fst	B13-W17_17	264 273	R	164	AGA	AG	GA	G	>	A	AGCAAACTC	tg	bt	fm1	no	tg2	p	HeLa_JM
B13_E-N.fst	B13-W18_18	264 273	R	174	TCT	TC	CT	C	>	T	AAATTTGCC	tg	bt	fm1	no	tg2	p	HeLa_JM
B13_E-N.fst	B13-W18_18	264 273	R	249	TCA	TC	CA	C	>	A	TCCTAAGCT	tg	bt	fm1	no	tg2	p	HeLa_JM
B13_E-N.fst	B13-W18_18	264 273	R	288	TCA	TC	CA	C	>	A	ACCTAAGCC	tg	bt	fm1	no	tg2	p	HeLa_JM
B13_E-N.fst	B13-W19_19	264 273	C	168	TCT	TC	CT	C	>	G	GACTGTAAA	tg	bt	fm1	no	tg2	p	HeLa_JM
B14_E-N.fst	B14-W1_1	260 264 273	C	195	GGT	GG	GT	G	>	T	GAAGTTTCG	tg	bt	fm1	no	tg3	p	HeLa_JM
B14_E-N.fst	B14-W2_2	260 264 273	C	159	AGA	AG	GA	G	>	A	AAGAAAGCA	tg	bt	fm1	no	tg3	p	HeLa_JM
B14_E-N.fst	B14-W3_3	260 264 273	R	208	CCC	CC	CC	C	>	A	CTTCACCTC	tg	bt	fm1	no	tg3	p	HeLa_JM
B14_E-N.fst	B14-W4_4	260 264 273	R	133	TCT	TC	CT	C	>	T	TCTTTTAGA	tg	bt	fm1	no	tg3	p	HeLa_JM
B14_E-N.fst	B14-W4_4	260 264 273	R	168	TCT	TC	CT	C	>	G	GACTGTAAA	tg	bt	fm1	no	tg3	p	HeLa_JM
B14_E-N.fst	B14-W4_4	260 264 273	R	184	TCG	TC	CG	C	>	A	TCATAGACT	tg	bt	fm1	no	tg3	p	HeLa_JM
B14_E-N.fst	B14-W4_4	260 264 273	R	249	TCA	TC	CA	C	>	T	TCCTTAGCT	tg	bt	fm1	no	tg3	p	HeLa_JM
B14_E-N.fst	B14-W5_5	260 264 273	C	139	GGG	GG	GG	G	>	A	AGAGAGTTC	tg	bt	fm1	no	tg3	p	HeLa_JM
B14_E-N.fst	B14-W5_5	260 264 273	C	140	GGT	GG	GT	G	>	A	GAGGATTCT	tg	bt	fm1	no	tg3	p	HeLa_JM
B14_E-N.fst	B14-W6_6	260 264 273	R	143	TCT	TC	CT	C	>	T	GGTTTTCGA	tg	bt	fm1	no	tg3	p	HeLa_JM
B14_E-N.fst	B14-W7_7	260 264 273	R	153	CCA	CC	CA	C	>	A	CGGCAAAAG	tg	bt	fm1	no	tg3	p	HeLa_JM
B14_E-N.fst	B14-W8_8	260 264 273	R	195	GGT	GG	GT	G	>	C	GAAGCTTCG	tg	bt	fm1	no	tg3	p	HeLa_JM
B14_E-N.fst	B14-W9_9	260 264 273	R	136	AGA	AG	GA	G	>	A	TCTAAAGGG	tg	bt	fm1	no	tg3	p	HeLa_JM
B14_E-N.fst	B14-W10_10	260 264 273	R	164	AGA	AG	GA	G	>	A	AGCAAACTC	tg	bt	fm1	no	tg3	p	HeLa_JM
B14_E-N.fst	B14-W11_11	260 264 273	R	207	TCC	TC	CC	C	>	T	CCTTTCCCT	tg	bt	fm1	no	tg3	p	HeLa_JM
B14_E-N.fst	B14-W12_12	260 264 273	C	136	AGA	AG	GA	G	>	C	TCTACAGGG	tg	bt	fm1	no	tg3	p	HeLa_JM
B14_E-N.fst	B14-W13_13	260 264 273	C	148	AGC	AG	GC	G	>	A	TCGAACGGC	tg	bt	fm1	no	tg3	p	HeLa_JM
B14_E-N.fst	B14-W14_14	260 264 273	R	194	AGG	AG	GG	G	>	A	CGAAAGTTC	tg	bt	fm1	no	tg3	p	HeLa_JM
B14_E-N.fst	B14-W15_15	260 264 273	R	213	CTA	CT	TA	T	>	A	CCTCAAACC	tg	bt	fm1	no	tg3	p	HeLa_JM
B14_E-N.fst	B14-W16_16	260 264 273	R	203	TCC	TC	CC	C	>	T	GAATTCTTC	tg	bt	fm1	no	tg3	p	HeLa_JM
B14_E-N.fst	B14-W17_17	260 264 273	R	178	CCG	CC	CG	C	>	T	CTGCTGTCA	tg	bt	fm1	no	tg3	p	HeLa_JM
B14_E-N.fst	B14-W18_18	260 264 273	C	194	AGG	AG	GG	G	>	A	CGAAAGTTC	tg	bt	fm1	no	tg3	p	HeLa_JM
B14_E-N.fst	B14-W19_19	260 264 273	C	157	AGA	AG	GA	G	>	A	CAAAAAGAG	tg	bt	fm1	no	tg3	p	HeLa_JM
B14_E-N.fst	B14-W19_19	260 264 273	C	289	CAG	CA	AG	A	>	T	CCTCTGCCC	tg	bt	fm1	no	tg3	p	HeLa_JM
B14_E-N.fst	B14-W20_20	260 264 273	R	108	AGA	AG	GA	G	>	T	GACATATCT	tg	bt	fm1	no	tg3	p	HeLa_JM
B14_E-N.fst	B14-W20_20	260 264 273	R	159	AGA	AG	GA	G	>	C	AAGACAGCA	tg	bt	fm1	no	tg3	p	HeLa_JM
B14_E-N.fst	B14-W21_21	260 264 273	R	195	GGT	GG	GT	G	>	T	GAAGTTTCG	tg	bt	fm1	no	tg3	p	HeLa_JM
B14_E-N.fst	B14-W22_22	260 264 273	C	160	GAG	GA	AG	A	>	G	AGAGGGCAG	tg	bt	fm1	no	tg3	p	HeLa_JM
B14_E-N.fst	B14-W23_23	260 264 273	C	136	AGA	AG	GA	G	>	C	TCTACAGGG	tg	bt	fm1	no	tg3	p	HeLa_JM
B14_E-N.fst	B14-W24_24	260 264 273	R	191	CGA	CG	GA	G	>	T	CTTCTAAGG	tg	bt	fm1	no	tg3	p	HeLa_JM
B14_E-N.fst	B14-W25_25	260 264 273	R	159	AGA	AG	GA	G	>	C	AAGACAGCA	tg	bt	fm1	no	tg3	p	HeLa_JM
B15_E-N.fst	B15-W1_1	273	R	195	GGT	GG	GT	G	>	T	GAAGTTTCG	ab	bt	fm1	no	ab1	p	HeLa_JM
B15_E-N.fst	B15-W2_2	273	R	164	AGA	AG	GA	G	>	A	AGCAAACTC	ab	bt	fm1	no	ab1	p	HeLa_JM
B15_E-N.fst	B15-W2_2	273	R	263	ACG	AC	CG	C	>	A	CGGAAGGAG	ab	bt	fm1	no	ab1	p	HeLa_JM
B15_E-N.fst	B15-W3_3	273	R	174	TCT	TC	CT	C	>	T	AAATTTGCC	ab	bt	fm1	no	ab1	p	HeLa_JM
B15_E-N.fst	B15-W3_3	273	R	190	TCG	TC	CG	C	>	T	ACTTTGAAG	ab	bt	fm1	no	ab1	p	HeLa_JM
B15_E-N.fst	B15-W3_3	273	R	198	TCG	TC	CG	C	>	T	GGTTTGAAT	ab	bt	fm1	no	ab1	p	HeLa_JM
B15_E-N.fst	B15-W4_4	273	R	123	TCT	TC	CT	C	>	T	TTCTTTATT	ab	bt	fm1	no	ab1	p	HeLa_JM
B15_E-N.fst	B15-W4_4	273	R	207	TCC	TC	CC	C	>	T	CCTTTCCCT	ab	bt	fm1	no	ab1	p	HeLa_JM
B15_E-N.fst	B15-W5_5	273	R	194	AGG	AG	GG	G	>	A	CGAAAGTTC	ab	bt	fm1	no	ab1	p	HeLa_JM
B15_E-N.fst	B15-W6_6	273	R	164	AGA	AG	GA	G	>	A	AGCAAACTC	ab	bt	fm1	no	ab1	p	HeLa_JM
B15_E-N.fst	B15-W7_7	273	R	138	AGG	AG	GG	G	>	T	TAGATGGTT	ab	bt	fm1	no	ab1	p	HeLa_JM
B15_E-N.fst	B15-W8_8	273	R	172	AAT	AA	AT	A	>	G	CTAAGTCTG	ab	bt	fm1	no	ab1	p	HeLa_JM
B15_E-N.fst	B15-W9_9	273	R	174	TCT	TC	CT	C	>	T	AAATTTGCC	ab	bt	fm1	no	ab1	p	HeLa_JM
B15_E-N.fst	B15-W10_10	273	R	187	ACT	AC	CT	C	>	A	TCGAATTCG	ab	bt	fm1	no	ab1	p	HeLa_JM
B15_E-N.fst	B15-W10_10	273	R	188	CTT	CT	TT	T	>	G	CGACGTCGA	ab	bt	fm1	no	ab1	p	HeLa_JM
B15_E-N.fst	B15-W10_10	273	R	193	AAG	AA	AG	A	>	T	TCGATGGTT	ab	bt	fm1	no	ab1	p	HeLa_JM
B15_E-N.fst	B15-W11_11	273	R	180	GTC	GT	TC	T	>	A	GCCGACATC	ab	bt	fm1	no	ab1	p	HeLa_JM
B15_E-N.fst	B15-W12_12	273	R	181	TCA	TC	CA	C	>	T	CCGTTATCG	ab	bt	fm1	no	ab1	p	HeLa_JM
B15_E-N.fst	B15-W12_12	273	R	203	TCC	TC	CC	C	>	A	GAATACTTC	ab	bt	fm1	no	ab1	p	HeLa_JM
B15_E-N.fst	B15-W12_12	273	R	217	CCA	CC	CA	C	>	T	TAACTACGG	ab	bt	fm1	no	ab1	p	HeLa_JM
B15_E-N.fst	B15-W12_12	273	R	249	TCA	TC	CA	C	>	T	TCCTTAGCT	ab	bt	fm1	no	ab1	p	HeLa_JM
B15_E-N.fst	B15-W12_12	273	R	278	CCT	CC	CT	C	>	T	GAACTTAGG	ab	bt	fm1	no	ab1	p	HeLa_JM
B15_E-N.fst	B15-W13_13	273	R	168	TCT	TC	CT	C	>	A	GACTATAAA	ab	bt	fm1	no	ab1	p	HeLa_JM
B15_E-N.fst	B15-W14_14	273	R	160	GAG	GA	AG	A	>	C	AGAGCGCAG	ab	bt	fm1	no	ab1	p	HeLa_JM
B15_E-N.fst	B15-W15_15	273	R	203	TCC	TC	CC	C	>	T	GAATTCTTC	ab	bt	fm1	no	ab1	p	HeLa_JM
B15_E-N.fst	B15-W15_15	273	R	212	TCT	TC	CT	C	>	T	CCCTTTAAC	ab	bt	fm1	no	ab1	p	HeLa_JM
B15_E-N.fst	B15-W16_16	273	R	207	TCC	TC	CC	C	>	A	CCTTACCCT	ab	bt	fm1	no	ab1	p	HeLa_JM
B15_E-N.fst	B15-W17_17	273	R	181	TCA	TC	CA	C	>	T	CCGTTATCG	ab	bt	fm1	no	ab1	p	HeLa_JM
B15_E-N.fst	B15-W18_18	273	R	207	TCC	TC	CC	C	>	T	CCTTTCCCT	ab	bt	fm1	no	ab1	p	HeLa_JM
B15_E-N.fst	B15-W19_19	273	R	174	TCT	TC	CT	C	>	T	AAATTTGCC	ab	bt	fm1	no	ab1	p	HeLa_JM
B15_E-N.fst	B15-W20_20	273	R	195	GGT	GG	GT	G	>	T	GAAGTTTCG	ab	bt	fm1	no	ab1	p	HeLa_JM
B15_E-N.fst	B15-W21_21	273	R	87	TCG	TC	CG	C	>	T	TAGTTGACG	ab	bt	fm1	no	ab1	p	HeLa_JM
B15_E-N.fst	B15-W21_21	273	R	168	TCT	TC	CT	C	>	G	GACTGTAAA	ab	bt	fm1	no	ab1	p	HeLa_JM
B15_E-N.fst	B15-W22_22	273	R	181	TCA	TC	CA	C	>	G	CCGTGATCG	ab	bt	fm1	no	ab1	p	HeLa_JM
B15_E-N.fst	B15-W23_23	273	R	208	CCC	CC	CC	C	>	T	CTTCTCCTC	ab	bt	fm1	no	ab1	p	HeLa_JM
B15_E-N.fst	B15-W23_23	273	R	293	CCG	CC	CG	C	>	A	AGCCAG	ab	bt	fm1	no	ab1	p	HeLa_JM
B15_E-N.fst	B15-W24_24	273	R	116	TCA	TC	CA	C	>	A	TTTTAATTT	ab	bt	fm1	no	ab1	p	HeLa_JM
B15_E-N.fst	B15-W24_24	273	R	174	TCT	TC	CT	C	>	T	AAATTTGCC	ab	bt	fm1	no	ab1	p	HeLa_JM
B15_E-N.fst	B15-W25_25	273	R	164	AGA	AG	GA	G	>	A	AGCAAACTC	ab	bt	fm1	no	ab1	p	HeLa_JM
B15_E-N.fst	B15-W26_26	273	R	164	AGA	AG	GA	G	>	A	AGCAAACTC	ab	bt	fm1	no	ab1	p	HeLa_JM
B15_E-N.fst	B15-W27_27	273	R	116	TCA	TC	CA	C	>	A	TTTTAATTT	ab	bt	fm1	no	ab1	p	HeLa_JM
B15_E-N.fst	B15-W27_27	273	R	174	TCT	TC	CT	C	>	T	AAATTTGCC	ab	bt	fm1	no	ab1	p	HeLa_JM
B15_E-N.fst	B15-W28_28	273	R	181	TCA	TC	CA	C	>	T	CCGTTATCG	ab	bt	fm1	no	ab1	p	HeLa_JM
B16_E-N.fst	B16-W1_1	273	R	174	TCT	TC	CT	C	>	A	AAATATGCC	hg	bt	fm1	no	hg1	p	HeLa_JM
B16_E-N.fst	B16-W2_2	273	R	190	TCG	TC	CG	C	>	T	ACTTTGAAG	hg	bt	fm1	no	hg1	p	HeLa_JM
B16_E-N.fst	B16-W3_3	273	R	207	TCC	TC	CC	C	>	A	CCTTACCCT	hg	bt	fm1	no	hg1	p	HeLa_JM
B16_E-N.fst	B16-W4_4	273	R	190	TCG	TC	CG	C	>	T	ACTTTGAAG	hg	bt	fm1	no	hg1	p	HeLa_JM
B16_E-N.fst	B16-W5_5	273	R	138	AGG	AG	GG	G	>	T	TAGATGGTT	hg	bt	fm1	no	hg1	p	HeLa_JM
B16_E-N.fst	B16-W6_6	273	R	136	AGA	AG	GA	G	>	A	TCTAAAGGG	hg	bt	fm1	no	hg1	p	HeLa_JM
B16_E-N.fst	B16-W7_7	273	R	177	GCC	GC	CC	C	>	G	TCTGGCGTC	hg	bt	fm1	no	hg1	p	HeLa_JM
B16_E-N.fst	B16-W7_7	273	R	203	TCC	TC	CC	C	>	G	GAATGCTTC	hg	bt	fm1	no	hg1	p	HeLa_JM
B16_E-N.fst	B16-W8_8	273	C	157	AGA	AG	GA	G	>	A	CAAAAAGAG	hg	bt	fm1	no	hg1	p	HeLa_JM
B16_E-N.fst	B16-W9_9	273	R	145	TCG	TC	CG	C	>	A	TTCTAGAGC	hg	bt	fm1	no	hg1	p	HeLa_JM
B16_E-N.fst	B16-W10_10	273	R	164	AGA	AG	GA	G	>	A	AGCAAACTC	hg	bt	fm1	no	hg1	p	HeLa_JM
B16_E-N.fst	B16-W11_11	273	R	111	TCT	TC	CT	C	>	A	AGATATTTT	hg	bt	fm1	no	hg1	p	HeLa_JM
B16_E-N.fst	B16-W11_11	273	R	174	TCT	TC	CT	C	>	A	AAATATGCC	hg	bt	fm1	no	hg1	p	HeLa_JM
B16_E-N.fst	B16-W12_12	273	R	203	TCC	TC	CC	C	>	T	GAATTCTTC	hg	bt	fm1	no	hg1	p	HeLa_JM
B16_E-N.fst	B16-W13_13	273	R	187	ACT	AC	CT	C	>	T	TCGATTTCG	hg	bt	fm1	no	hg1	p	HeLa_JM
B16_E-N.fst	B16-W14_14	273	R	130	TCT	TC	CT	C	>	A	TTTTATTCT	hg	bt	fm1	no	hg1	p	HeLa_JM
B16_E-N.fst	B16-W14_14	273	R	145	TCG	TC	CG	C	>	T	TTCTTGAGC	hg	bt	fm1	no	hg1	p	HeLa_JM
B16_E-N.fst	B16-W14_14	273	R	184	TCG	TC	CG	C	>	A	TCATAGACT	hg	bt	fm1	no	hg1	p	HeLa_JM
B16_E-N.fst	B16-W14_14	273	R	216	ACC	AC	CC	C	>	T	CTAATCACG	hg	bt	fm1	no	hg1	p	HeLa_JM
B16_E-N.fst	B16-W14_14	273	R	219	ACG	AC	CG	C	>	T	ACCATGGCC	hg	bt	fm1	no	hg1	p	HeLa_JM
B16_E-N.fst	B16-W14_14	273	R	230	TCA	TC	CA	C	>	A	AATTAAATA	hg	bt	fm1	no	hg1	p	HeLa_JM
B16_E-N.fst	B16-W15_15	273	R	179	CGT	CG	GT	G	>	A	TGCCATCAT	hg	bt	fm1	no	hg1	p	HeLa_JM
B16_E-N.fst	B16-W16_16	273	R	209	CCC	CC	CC	C	>	T	TTCCTCTCT	hg	bt	fm1	no	hg1	p	HeLa_JM
B17_E-N.fst	B17-W1_1	257 273	R	87	TCG	TC	CG	C	>	T	TAGTTGACG	hg	bt	fm1	no	hg2	p	HeLa_JM
B17_E-N.fst	B17-W1_1	257 273	R	133	TCT	TC	CT	C	>	A	TCTTATAGA	hg	bt	fm1	no	hg2	p	HeLa_JM
B17_E-N.fst	B17-W1_1	257 273	R	198	TCG	TC	CG	C	>	A	GGTTAGAAT	hg	bt	fm1	no	hg2	p	HeLa_JM
B17_E-N.fst	B17-W2_2	257 273	R	168	TCT	TC	CT	C	>	T	GACTTTAAA	hg	bt	fm1	no	hg2	p	HeLa_JM
B17_E-N.fst	B17-W2_2	257 273	R	207	TCC	TC	CC	C	>	T	CCTTTCCCT	hg	bt	fm1	no	hg2	p	HeLa_JM
B17_E-N.fst	B17-W2_2	257 273	R	236	CCC	CC	CC	C	>	A	ATACACGGA	hg	bt	fm1	no	hg2	p	HeLa_JM
B17_E-N.fst	B17-W2_2	257 273	R	237	CCG	CC	CG	C	>	T	TACCTGGAT	hg	bt	fm1	no	hg2	p	HeLa_JM
B17_E-N.fst	B17-W2_2	257 273	R	249	TCA	TC	CA	C	>	T	TCCTTAGCT	hg	bt	fm1	no	hg2	p	HeLa_JM
B17_E-N.fst	B17-W4_3	257 273	R	164	AGA	AG	GA	G	>	A	AGCAAACTC	hg	bt	fm1	no	hg2	p	HeLa_JM
B17_E-N.fst	B17-W5_4	257 273	R	208	CCC	CC	CC	C	>	T	CTTCTCCTC	hg	bt	fm1	no	hg2	p	HeLa_JM
B17_E-N.fst	B17-W6_5	257 273	R	204	CCT	CC	CT	C	>	T	AATCTTTCC	hg	bt	fm1	no	hg2	p	HeLa_JM
B17_E-N.fst	B17-W7_6	257 273	R	207	TCC	TC	CC	C	>	T	CCTTTCCCT	hg	bt	fm1	no	hg2	p	HeLa_JM
B17_E-N.fst	B17-W7_6	257 273	R	236	CCC	CC	CC	C	>	T	ATACTCGGA	hg	bt	fm1	no	hg2	p	HeLa_JM
B17_E-N.fst	B17-W7_6	257 273	R	242	TCC	TC	CC	C	>	T	GGATTCCTC	hg	bt	fm1	no	hg2	p	HeLa_JM
B17_E-N.fst	B17-W8_7	257 273	R	138	AGG	AG	GG	G	>	C	TAGACGGTT	hg	bt	fm1	no	hg2	p	HeLa_JM
B17_E-N.fst	B17-W8_7	257 273	R	140	GGT	GG	GT	G	>	C	GAGGCTTCT	hg	bt	fm1	no	hg2	p	HeLa_JM
B17_E-N.fst	B17-W9_8	257 273	R	145	TCG	TC	CG	C	>	A	TTCTAGAGC	hg	bt	fm1	no	hg2	p	HeLa_JM
B17_E-N.fst	B17-W10_9	257 273	R	207	TCC	TC	CC	C	>	A	CCTTACCCT	hg	bt	fm1	no	hg2	p	HeLa_JM
B17_E-N.fst	B17-W11_10	257 273	R	6	TCT	TC	CT	C	>	A	AATTATGTT	hg	bt	fm1	no	hg2	p	HeLa_JM
B17_E-N.fst	B17-W11_10	257 273	R	123	TCT	TC	CT	C	>	A	TTCTATATT	hg	bt	fm1	no	hg2	p	HeLa_JM
B17_E-N.fst	B17-W11_10	257 273	R	145	TCG	TC	CG	C	>	T	TTCTTGAGC	hg	bt	fm1	no	hg2	p	HeLa_JM
B17_E-N.fst	B17-W11_10	257 273	R	174	TCT	TC	CT	C	>	T	AAATTTGCC	hg	bt	fm1	no	hg2	p	HeLa_JM
B17_E-N.fst	B17-W11_10	257 273	R	190	TCG	TC	CG	C	>	T	ACTTTGAAG	hg	bt	fm1	no	hg2	p	HeLa_JM
B17_E-N.fst	B17-W11_10	257 273	R	249	TCA	TC	CA	C	>	T	TCCTTAGCT	hg	bt	fm1	no	hg2	p	HeLa_JM
B17_E-N.fst	B17-W12_11	257 273	R	146	CGA	CG	GA	G	>	T	TCTCTAGCG	hg	bt	fm1	no	hg2	p	HeLa_JM
B17_E-N.fst	B17-W12_11	257 273	R	148	AGC	AG	GC	G	>	T	TCGATCGGC	hg	bt	fm1	no	hg2	p	HeLa_JM
B17_E-N.fst	B17-W13_12	257 273	R	143	TCT	TC	CT	C	>	A	GGTTATCGA	hg	bt	fm1	no	hg2	p	HeLa_JM
B17_E-N.fst	B17-W14_13	257 273	R	143	TCT	TC	CT	C	>	T	GGTTTTCGA	hg	bt	fm1	no	hg2	p	HeLa_JM
B17_E-N.fst	B17-W15_14	257 273	R	121	TCT	TC	CT	C	>	A	ATTTATCTA	hg	bt	fm1	no	hg2	p	HeLa_JM
B17_E-N.fst	B17-W15_14	257 273	R	143	TCT	TC	CT	C	>	T	GGTTTTCGA	hg	bt	fm1	no	hg2	p	HeLa_JM
B17_E-N.fst	B17-W15_14	257 273	R	190	TCG	TC	CG	C	>	G	ACTTGGAAG	hg	bt	fm1	no	hg2	p	HeLa_JM
B17_E-N.fst	B17-W16_15	257 273	R	50	CCA	CC	CA	C	>	T	AGGCTAGTA	hg	bt	fm1	no	hg2	p	HeLa_JM
B17_E-N.fst	B17-W16_15	257 273	R	198	TCG	TC	CG	C	>	A	GGTTAGAAT	hg	bt	fm1	no	hg2	p	HeLa_JM
B17_E-N.fst	B17-W16_15	257 273	R	249	TCA	TC	CA	C	>	T	TCCTTAGCT	hg	bt	fm1	no	hg2	p	HeLa_JM
B17_E-N.fst	B17-W17_16	257 273	R	212	TCT	TC	CT	C	>	T	CCCTTTAAC	hg	bt	fm1	no	hg2	p	HeLa_JM
B17_E-N.fst	B17-W18_17	257 273	R	190	TCG	TC	CG	C	>	A	ACTTAGAAG	hg	bt	fm1	no	hg2	p	HeLa_JM
B17_E-N.fst	B17-W18_17	257 273	R	249	TCA	TC	CA	C	>	A	TCCTAAGCT	hg	bt	fm1	no	hg2	p	HeLa_JM
B2_E-N.fst	B2-W1_1	273	R	216	ACC	AC	CC	C	>	T	CTAATCACG	ug	bt	fm1	no	ug1	p	HeLa_JM
B2_E-N.fst	B2-W1_1	273	R	288	TCA	TC	CA	C	>	T	ACCTTAGCC	ug	bt	fm1	no	ug1	p	HeLa_JM
B2_E-N.fst	B2-W2_2	273	R	288	TCA	TC	CA	C	>	T	ACCTTAGCC	ug	bt	fm1	no	ug1	p	HeLa_JM
B2_E-N.fst	B2-W3_3	273	R	198	TCG	TC	CG	C	>	A	GGTTAGAAT	ug	bt	fm1	no	ug1	p	HeLa_JM
B2_E-N.fst	B2-W3_3	273	R	230	TCA	TC	CA	C	>	G	AATTGAATA	ug	bt	fm1	no	ug1	p	HeLa_JM
B2_E-N.fst	B2-W4_4	273	R	198	TCG	TC	CG	C	>	G	GGTTGGAAT	ug	bt	fm1	no	ug1	p	HeLa_JM
B2_E-N.fst	B2-W5_5	273	R	184	TCG	TC	CG	C	>	G	TCATGGACT	ug	bt	fm1	no	ug1	p	HeLa_JM
B2_E-N.fst	B2-W6_6	273	R	111	TCT	TC	CT	C	>	G	AGATGTTTT	ug	bt	fm1	no	ug1	p	HeLa_JM
B2_E-N.fst	B2-W6_6	273	R	174	TCT	TC	CT	C	>	T	AAATTTGCC	ug	bt	fm1	no	ug1	p	HeLa_JM
B2_E-N.fst	B2-W6_6	273	R	263	ACG	AC	CG	C	>	G	CGGAGGGAG	ug	bt	fm1	no	ug1	p	HeLa_JM
B2_E-N.fst	B2-W7_7	273	R	156	AAG	AA	AG	A	>	G	CCAAGGAGA	ug	bt	fm1	no	ug1	p	HeLa_JM
B2_E-N.fst	B2-W8_8	273	R	190	TCG	TC	CG	C	>	T	ACTTTGAAG	ug	bt	fm1	no	ug1	p	HeLa_JM
B2_E-N.fst	B2-W8_8	273	R	288	TCA	TC	CA	C	>	G	ACCTGAGCC	ug	bt	fm1	no	ug1	p	HeLa_JM
B2_E-N.fst	B2-W9_9	273	R	181	TCA	TC	CA	C	>	T	CCGTTATCG	ug	bt	fm1	no	ug1	p	HeLa_JM
B2_E-N.fst	B2-W9_9	273	R	184	TCG	TC	CG	C	>	A	TCATAGACT	ug	bt	fm1	no	ug1	p	HeLa_JM
B2_E-N.fst	B2-W10_10	273	R	187	ACT	AC	CT	C	>	T	TCGATTTCG	ug	bt	fm1	no	ug1	p	HeLa_JM
B2_E-N.fst	B2-W11_11	273	R	179	CGT	CG	GT	G	>	A	TGCCATCAT	ug	bt	fm1	no	ug1	p	HeLa_JM
B2_E-N.fst	B2-W12_12	273	R	168	TCT	TC	CT	C	>	G	GACTGTAAA	ug	bt	fm1	no	ug1	p	HeLa_JM
B2_E-N.fst	B2-W12_12	273	R	190	TCG	TC	CG	C	>	T	ACTTTGAAG	ug	bt	fm1	no	ug1	p	HeLa_JM
B2_E-N.fst	B2-W12_12	273	R	230	TCA	TC	CA	C	>	A	AATTAAATA	ug	bt	fm1	no	ug1	p	HeLa_JM
B3_E-N.fst	B3-W1_1	257 273	C	151	GGC	GG	GC	G	>	C	AGCGCCCAA	tg	bt	fm1	no	tg2	p	HeLa_JM
B3_E-N.fst	B3-W2_2	257 273	R	165	GAC	GA	AC	A	>	G	GCAGGCTCT	tg	bt	fm1	no	tg2	p	HeLa_JM
B3_E-N.fst	B3-W3_3	257 273	R	169	CTA	CT	TA	T	>	A	ACTCAAAAT	tg	bt	fm1	no	tg2	p	HeLa_JM
B3_E-N.fst	B3-W3_3	257 273	R	243	CCC	CC	CC	C	>	A	GATCACTCC	tg	bt	fm1	no	tg2	p	HeLa_JM
B3_E-N.fst	B3-W4_4	257 273	R	204	CCT	CC	CT	C	>	T	AATCTTTCC	tg	bt	fm1	no	tg2	p	HeLa_JM
B3_E-N.fst	B3-W5_5	257 273	R	210	CCT	CC	CT	C	>	T	TCCCTTCTA	tg	bt	fm1	no	tg2	p	HeLa_JM
B3_E-N.fst	B3-W6_6	257 273	R	202	ATC	AT	TC	T	>	A	CGAAACCTT	tg	bt	fm1	no	tg2	p	HeLa_JM
B3_E-N.fst	B3-W6_6	257 273	R	204	CCT	CC	CT	C	>	T	AATCTTTCC	tg	bt	fm1	no	tg2	p	HeLa_JM
B3_E-N.fst	B3-W7_7	257 273	R	157	AGA	AG	GA	G	>	A	CAAAAAGAG	tg	bt	fm1	no	tg2	p	HeLa_JM
B3_E-N.fst	B3-W8_8	257 273	C	198	TCG	TC	CG	C	>	A	GGTTAGAAT	tg	bt	fm1	no	tg2	p	HeLa_JM
B3_E-N.fst	B3-W9_9	257 273	R	169	CTA	CT	TA	T	>	C	ACTCCAAAT	tg	bt	fm1	no	tg2	p	HeLa_JM
B3_E-N.fst	B3-W10_10	257 273	C	146	CGA	CG	GA	G	>	A	TCTCAAGCG	tg	bt	fm1	no	tg2	p	HeLa_JM
B3_E-N.fst	B3-W10_10	257 273	C	157	AGA	AG	GA	G	>	C	CAAACAGAG	tg	bt	fm1	no	tg2	p	HeLa_JM
B3_E-N.fst	B3-W11_11	257 273	R	181	TCA	TC	CA	C	>	T	CCGTTATCG	tg	bt	fm1	no	tg2	p	HeLa_JM
B3_E-N.fst	B3-W12_12	257 273	R	181	TCA	TC	CA	C	>	A	CCGTAATCG	tg	bt	fm1	no	tg2	p	HeLa_JM
B3_E-N.fst	B3-W12_12	257 273	R	184	TCG	TC	CG	C	>	G	TCATGGACT	tg	bt	fm1	no	tg2	p	HeLa_JM
B3_E-N.fst	B3-W13_13	257 273	R	159	AGA	AG	GA	G	>	T	AAGATAGCA	tg	bt	fm1	no	tg2	p	HeLa_JM
B3_E-N.fst	B3-W14_14	257 273	R	168	TCT	TC	CT	C	>	T	GACTTTAAA	tg	bt	fm1	no	tg2	p	HeLa_JM
B3_E-N.fst	B3-W14_14	257 273	R	181	TCA	TC	CA	C	>	T	CCGTTATCG	tg	bt	fm1	no	tg2	p	HeLa_JM
B3_E-N.fst	B3-W15_15	257 273	R	168	TCT	TC	CT	C	>	G	GACTGTAAA	tg	bt	fm1	no	tg2	p	HeLa_JM
B3_E-N.fst	B3-W16_16	257 273	R	168	TCT	TC	CT	C	>	G	GACTGTAAA	tg	bt	fm1	no	tg2	p	HeLa_JM
B3_E-N.fst	B3-W17_17	257 273	C	211	CTC	CT	TC	T	>	A	CCCCACTAA	tg	bt	fm1	no	tg2	p	HeLa_JM
B3_E-N.fst	B3-W18_18	257 273	R	126	ATT	AT	TT	T	>	G	TCTAGTTTC	tg	bt	fm1	no	tg2	p	HeLa_JM
B3_E-N.fst	B3-W18_18	257 273	R	248	CTC	CT	TC	T	>	G	CTCCGCAGC	tg	bt	fm1	no	tg2	p	HeLa_JM
B3_E-N.fst	B3-W19_19	257 273	R	210	CCT	CC	CT	C	>	T	TCCCTTCTA	tg	bt	fm1	no	tg2	p	HeLa_JM
B3_E-N.fst	B3-W20_20	257 273	R	187	ACT	AC	CT	C	>	T	TCGATTTCG	tg	bt	fm1	no	tg2	p	HeLa_JM
B3_E-N.fst	B3-W21_21	257 273	R	179	CGT	CG	GT	G	>	C	TGCCCTCAT	tg	bt	fm1	no	tg2	p	HeLa_JM
B3_E-N.fst	B3-W22_22	257 273	C	171	AAA	AA	AA	A	>	T	TCTATATCT	tg	bt	fm1	no	tg2	p	HeLa_JM
B3_E-N.fst	B3-W22_22	257 273	C	215	AAC	AA	AC	A	>	T	TCTATCCAC	tg	bt	fm1	no	tg2	p	HeLa_JM
B3_E-N.fst	B3-W23_23	257 273	R	162	GCA	GC	CA	C	>	T	AGAGTAGAC	tg	bt	fm1	no	tg2	p	HeLa_JM
B3_E-N.fst	B3-W24_24	257 273	C	194	AGG	AG	GG	G	>	A	CGAAAGTTC	tg	bt	fm1	no	tg2	p	HeLa_JM
B3_E-N.fst	B3-W25_25	257 273	R	204	CCT	CC	CT	C	>	T	AATCTTTCC	tg	bt	fm1	no	tg2	p	HeLa_JM
B3_E-N.fst	B3-W26_26	257 273	R	156	AAG	AA	AG	A	>	G	CCAAGGAGA	tg	bt	fm1	no	tg2	p	HeLa_JM
B3_E-N.fst	B3-W27_27	257 273	R	190	TCG	TC	CG	C	>	T	ACTTTGAAG	tg	bt	fm1	no	tg2	p	HeLa_JM
B4_E-N.fst	B4-W1_1	257 273	R	203	TCC	TC	CC	C	>	T	GAATTCTTC	ug	bt	fm1	no	ug2	p	HeLa_JM
B4_E-N.fst	B4-W1_1	257 273	R	249	TCA	TC	CA	C	>	T	TCCTTAGCT	ug	bt	fm1	no	ug2	p	HeLa_JM
B4_E-N.fst	B4-W2_2	257 273	R	174	TCT	TC	CT	C	>	A	AAATATGCC	ug	bt	fm1	no	ug2	p	HeLa_JM
B4_E-N.fst	B4-W3_3	257 273	R	14	CAA	CA	AA	A	>	G	TGACGATTA	ug	bt	fm1	no	ug2	p	HeLa_JM
B4_E-N.fst	B4-W4_4	257 273	R	67	ACT	AC	CT	C	>	T	ACCATTGCT	ug	bt	fm1	no	ug2	p	HeLa_JM
B4_E-N.fst	B4-W5_5	257 273	R	198	TCG	TC	CG	C	>	G	GGTTGGAAT	ug	bt	fm1	no	ug2	p	HeLa_JM
B4_E-N.fst	B4-W6_6	257 273	R	195	GGT	GG	GT	G	>	A	GAAGATTCG	ug	bt	fm1	no	ug2	p	HeLa_JM
B4_E-N.fst	B4-W7_7	257 273	R	198	TCG	TC	CG	C	>	G	GGTTGGAAT	ug	bt	fm1	no	ug2	p	HeLa_JM
B4_E-N.fst	B4-W7_7	257 273	R	207	TCC	TC	CC	C	>	T	CCTTTCCCT	ug	bt	fm1	no	ug2	p	HeLa_JM
B4_E-N.fst	B4-W7_7	257 273	R	222	GCC	GC	CC	C	>	A	ACGGACGAA	ug	bt	fm1	no	ug2	p	HeLa_JM
B4_E-N.fst	B4-W8_8	257 273	R	184	TCG	TC	CG	C	>	T	TCATTGACT	ug	bt	fm1	no	ug2	p	HeLa_JM
B4_E-N.fst	B4-W8_8	257 273	R	190	TCG	TC	CG	C	>	G	ACTTGGAAG	ug	bt	fm1	no	ug2	p	HeLa_JM
B4_E-N.fst	B4-W8_8	257 273	R	198	TCG	TC	CG	C	>	A	GGTTAGAAT	ug	bt	fm1	no	ug2	p	HeLa_JM
B4_E-N.fst	B4-W8_8	257 273	R	249	TCA	TC	CA	C	>	A	TCCTAAGCT	ug	bt	fm1	no	ug2	p	HeLa_JM
B4_E-N.fst	B4-W9_9	257 273	R	145	TCG	TC	CG	C	>	G	TTCTGGAGC	ug	bt	fm1	no	ug2	p	HeLa_JM
B4_E-N.fst	B4-W9_9	257 273	R	212	TCT	TC	CT	C	>	A	CCCTATAAC	ug	bt	fm1	no	ug2	p	HeLa_JM
B4_E-N.fst	B4-W9_9	257 273	R	246	TCC	TC	CC	C	>	T	CCCTTCTCA	ug	bt	fm1	no	ug2	p	HeLa_JM
B4_E-N.fst	B4-W10_10	257 273	R	198	TCG	TC	CG	C	>	T	GGTTTGAAT	ug	bt	fm1	no	ug2	p	HeLa_JM
B4_E-N.fst	B4-W10_10	257 273	R	203	TCC	TC	CC	C	>	A	GAATACTTC	ug	bt	fm1	no	ug2	p	HeLa_JM
B4_E-N.fst	B4-W11_11	257 273	R	212	TCT	TC	CT	C	>	G	CCCTGTAAC	ug	bt	fm1	no	ug2	p	HeLa_JM
B4_E-N.fst	B4-W11_11	257 273	R	228	ATT	AT	TT	T	>	G	GAAAGTCAA	ug	bt	fm1	no	ug2	p	HeLa_JM
B4_E-N.fst	B4-W12_12	257 273	R	138	AGG	AG	GG	G	>	A	TAGAAGGTT	ug	bt	fm1	no	ug2	p	HeLa_JM
B4_E-N.fst	B4-W13_13	257 273	R	190	TCG	TC	CG	C	>	G	ACTTGGAAG	ug	bt	fm1	no	ug2	p	HeLa_JM
B4_E-N.fst	B4-W14_14	257 273	R	198	TCG	TC	CG	C	>	G	GGTTGGAAT	ug	bt	fm1	no	ug2	p	HeLa_JM
B5_E-N.fst	B5-W1_1	282	R	130	TCT	TC	CT	C	>	A	TTTTATTCT	ug	bt	fm1	no	ug1	p	HeLa_JM
B5_E-N.fst	B5-W1_1	282	R	207	TCC	TC	CC	C	>	T	CCTTTCCCT	ug	bt	fm1	no	ug1	p	HeLa_JM
B5_E-N.fst	B5-W2_2	282	R	162	GCA	GC	CA	C	>	T	AGAGTAGAC	ug	bt	fm1	no	ug1	p	HeLa_JM
B5_E-N.fst	B5-W3_3	282	R	174	TCT	TC	CT	C	>	T	AAATTTGCC	ug	bt	fm1	no	ug1	p	HeLa_JM
B5_E-N.fst	B5-W4_4	282	R	203	TCC	TC	CC	C	>	T	GAATTCTTC	ug	bt	fm1	no	ug1	p	HeLa_JM
B5_E-N.fst	B5-W5_5	282	R	187	ACT	AC	CT	C	>	T	TCGATTTCG	ug	bt	fm1	no	ug1	p	HeLa_JM
B5_E-N.fst	B5-W6_6	282	R	157	AGA	AG	GA	G	>	A	CAAAAAGAG	ug	bt	fm1	no	ug1	p	HeLa_JM
B5_E-N.fst	B5-W7_7	282	R	139	GGG	GG	GG	G	>	T	AGAGTGTTC	ug	bt	fm1	no	ug1	p	HeLa_JM
B5_E-N.fst	B5-W8_8	282	R	179	CGT	CG	GT	G	>	A	TGCCATCAT	ug	bt	fm1	no	ug1	p	HeLa_JM
B5_E-N.fst	B5-W9_9	282	R	192	GAA	GA	AA	A	>	T	TTCGTAGGT	ug	bt	fm1	no	ug1	p	HeLa_JM
B6_E-N.fst	B6-W1_1	267	R	204	CCT	CC	CT	C	>	T	AATCTTTCC	ug	bt	fm1	no	ug1	p	HeLa_JM
B6_E-N.fst	B6-W2_2	267	R	190	TCG	TC	CG	C	>	T	ACTTTGAAG	ug	bt	fm1	no	ug1	p	HeLa_JM
B6_E-N.fst	B6-W3_3	267	R	163	CAG	CA	AG	A	>	C	GAGCCGACT	ug	bt	fm1	no	ug1	p	HeLa_JM
B6_E-N.fst	B6-W4_4	267	R	162	GCA	GC	CA	C	>	A	AGAGAAGAC	ug	bt	fm1	no	ug1	p	HeLa_JM
B6_E-N.fst	B6-W5_5	267	R	203	TCC	TC	CC	C	>	A	GAATACTTC	ug	bt	fm1	no	ug1	p	HeLa_JM
B6_E-N.fst	B6-W6_6	267	R	199	CGA	CG	GA	G	>	A	GTTCAAATC	ug	bt	fm1	no	ug1	p	HeLa_JM
B6_E-N.fst	B6-W7_7	267	R	133	TCT	TC	CT	C	>	A	TCTTATAGA	ug	bt	fm1	no	ug1	p	HeLa_JM
B6_E-N.fst	B6-W8_8	267	R	150	CGG	CG	GG	G	>	T	GAGCTGCCA	ug	bt	fm1	no	ug1	p	HeLa_JM
B7_E-N.fst	B7-W1_1	267 282	R	150	CGG	CG	GG	G	>	T	GAGCTGCCA	ug	bt	fm1	no	ug2	p	HeLa_JM
B7_E-N.fst	B7-W1_1	267 282	R	161	AGC	AG	GC	G	>	T	GAGATCAGA	ug	bt	fm1	no	ug2	p	HeLa_JM
B7_E-N.fst	B7-W1_1	267 282	R	165	GAC	GA	AC	A	>	T	GCAGTCTCT	ug	bt	fm1	no	ug2	p	HeLa_JM
B7_E-N.fst	B7-W2_2	267 282	R	187	ACT	AC	CT	C	>	T	TCGATTTCG	ug	bt	fm1	no	ug2	p	HeLa_JM
B7_E-N.fst	B7-W3_3	267 282	R	177	GCC	GC	CC	C	>	G	TCTGGCGTC	ug	bt	fm1	no	ug2	p	HeLa_JM
B7_E-N.fst	B7-W3_3	267 282	R	178	CCG	CC	CG	C	>	T	CTGCTGTCA	ug	bt	fm1	no	ug2	p	HeLa_JM
B7_E-N.fst	B7-W4_4	267 282	R	208	CCC	CC	CC	C	>	T	CTTCTCCTC	ug	bt	fm1	no	ug2	p	HeLa_JM
B7_E-N.fst	B7-W4_4	267 282	R	209	CCC	CC	CC	C	>	T	TTCCTCTCT	ug	bt	fm1	no	ug2	p	HeLa_JM
B7_E-N.fst	B7-W5_5	267 282	R	203	TCC	TC	CC	C	>	T	GAATTCTTC	ug	bt	fm1	no	ug2	p	HeLa_JM
B7_E-N.fst	B7-W6_6	267 282	R	217	CCA	CC	CA	C	>	T	TAACTACGG	ug	bt	fm1	no	ug2	p	HeLa_JM
B7_E-N.fst	B7-W7_7	267 282	R	209	CCC	CC	CC	C	>	T	TTCCTCTCT	ug	bt	fm1	no	ug2	p	HeLa_JM
B7_E-N.fst	B7-W8_8	267 282	R	209	CCC	CC	CC	C	>	G	TTCCGCTCT	ug	bt	fm1	no	ug2	p	HeLa_JM
B7_E-N.fst	B7-W8_8	267 282	R	210	CCT	CC	CT	C	>	T	TCCCTTCTA	ug	bt	fm1	no	ug2	p	HeLa_JM
B7_E-N.fst	B7-W8_8	267 282	R	288	TCA	TC	CA	C	>	T	ACCTTAGCC	ug	bt	fm1	no	ug2	p	HeLa_JM
B7_E-N.fst	B7-W9_9	267 282	R	217	CCA	CC	CA	C	>	A	TAACAACGG	ug	bt	fm1	no	ug2	p	HeLa_JM
B8_E-N.fst	B8-W1_1	261 267 282	R	191	CGA	CG	GA	G	>	C	CTTCCAAGG	ug	bt	fm1	no	ug3	p	HeLa_JM
B8_E-N.fst	B8-W1_1	261 267 282	R	193	AAG	AA	AG	A	>	C	TCGACGGTT	ug	bt	fm1	no	ug3	p	HeLa_JM
B8_E-N.fst	B8-W2_2	261 267 282	R	29	TCG	TC	CG	C	>	G	GGCTGGTAT	ug	bt	fm1	no	ug3	p	HeLa_JM
B8_E-N.fst	B8-W2_2	261 267 282	R	31	GTA	GT	TA	T	>	A	CTCGAATAA	ug	bt	fm1	no	ug3	p	HeLa_JM
B8_E-N.fst	B8-W2_2	261 267 282	R	33	ATA	AT	TA	T	>	A	CGTAAAATG	ug	bt	fm1	no	ug3	p	HeLa_JM
B8_E-N.fst	B8-W2_2	261 267 282	R	170	TAA	TA	AA	A	>	G	CTCTGAATC	ug	bt	fm1	no	ug3	p	HeLa_JM
B8_E-N.fst	B8-W3_3	261 267 282	R	136	AGA	AG	GA	G	>	C	TCTACAGGG	ug	bt	fm1	no	ug3	p	HeLa_JM
B8_E-N.fst	B8-W4_4	261 267 282	R	148	AGC	AG	GC	G	>	T	TCGATCGGC	ug	bt	fm1	no	ug3	p	HeLa_JM
rp0_5p_E-N.fst	rp0_5p_W1_1	0	R	157	AGA	AG	GA	G	>	A	CAAAAAGAG	o	tp	fm1	no	o	p	HeLa_JM
rp0_5p_E-N.fst	rp0_5p_W1_1	0	R	159	AGA	AG	GA	G	>	A	AAGAAAGCA	o	tp	fm1	no	o	p	HeLa_JM
rp0_5p_E-N.fst	rp0_5p_W2_2	0	R	168	TCT	TC	CT	C	>	G	GACTGTAAA	o	tp	fm1	no	o	p	HeLa_JM
rp0_5p_E-N.fst	rp0_5p_W3_3	0	R	154	CAA	CA	AA	A	>	G	GGCCGAAGA	o	tp	fm1	no	o	p	HeLa_JM
rp0_5p_E-N.fst	rp0_5p_W4_4	0	R	168	TCT	TC	CT	C	>	G	GACTGTAAA	o	tp	fm1	no	o	p	HeLa_JM
rp0_5p_E-N.fst	rp0_5p_W5_5	0	R	208	CCC	CC	CC	C	>	T	CTTCTCCTC	o	tp	fm1	no	o	p	HeLa_JM
rp0_5p_E-N.fst	rp0_5p_W6_6	0	R	217	CCA	CC	CA	C	>	T	TAACTACGG	o	tp	fm1	no	o	p	HeLa_JM
rp0_5p_E-N.fst	rp0_5p_W7_7	0	R	185	CGA	CG	GA	G	>	T	CATCTACTT	o	tp	fm1	no	o	p	HeLa_JM
rp0_5p_E-N.fst	rp0_5p_W8_8	0	R	157	AGA	AG	GA	G	>	A	CAAAAAGAG	o	tp	fm1	no	o	p	HeLa_JM
rp0_5p_E-N.fst	rp0_5p_W9_9	0	R	188	CTT	CT	TT	T	>	A	CGACATCGA	o	tp	fm1	no	o	p	HeLa_JM
rp0_5p_E-N.fst	rp0_5p_W9_9	0	R	190	TCG	TC	CG	C	>	A	ACTTAGAAG	o	tp	fm1	no	o	p	HeLa_JM
rp0_5p_E-N.fst	rp0_5p_W10_10	0	R	209	CCC	CC	CC	C	>	T	TTCCTCTCT	o	tp	fm1	no	o	p	HeLa_JM
rp0_5p_E-N.fst	rp0_5p_W10_10	0	R	210	CCT	CC	CT	C	>	T	TCCCTTCTA	o	tp	fm1	no	o	p	HeLa_JM
rp0_5p_E-N.fst	rp0_5p_W11_11	0	R	195	GGT	GG	GT	G	>	T	GAAGTTTCG	o	tp	fm1	no	o	p	HeLa_JM
rp0_5p_E-N.fst	rp0_5p_W12_12	0	R	146	CGA	CG	GA	G	>	A	TCTCAAGCG	o	tp	fm1	no	o	p	HeLa_JM
rp0_5p_E-N.fst	rp0_5p_W13_13	0	R	159	AGA	AG	GA	G	>	C	AAGACAGCA	o	tp	fm1	no	o	p	HeLa_JM
rp0_5p_E-N.fst	rp0_5p_W14_14	0	R	159	AGA	AG	GA	G	>	C	AAGACAGCA	o	tp	fm1	no	o	p	HeLa_JM
rp0_5p_E-N.fst	rp0_5p_W15_15	0	R	136	AGA	AG	GA	G	>	C	TCTACAGGG	o	tp	fm1	no	o	p	HeLa_JM
rp0_5p_E-N.fst	rp0_5p_W16_16	0	R	153	CCA	CC	CA	C	>	A	CGGCAAAAG	o	tp	fm1	no	o	p	HeLa_JM
rp0_5p_E-N.fst	rp0_5p_W17_17	0	R	199	CGA	CG	GA	G	>	C	GTTCCAATC	o	tp	fm1	no	o	p	HeLa_JM
rp0_5p_E-N.fst	rp0_5p_W17_17	0	R	224	CGA	CG	GA	G	>	A	GGCCAAAAT	o	tp	fm1	no	o	p	HeLa_JM
rp0_5p_E-N.fst	rp0_5p_W18_18	0	R	143	TCT	TC	CT	C	>	A	GGTTATCGA	o	tp	fm1	no	o	p	HeLa_JM
rp0_5p_E-N.fst	rp0_5p_W19_19	0	R	168	TCT	TC	CT	C	>	G	GACTGTAAA	o	tp	fm1	no	o	p	HeLa_JM
rp0_5p_E-N.fst	rp0_5p_W20_20	0	R	159	AGA	AG	GA	G	>	C	AAGACAGCA	o	tp	fm1	no	o	p	HeLa_JM
rp0_np_E-N.fst	rp0_np_W1_1	0	R	11	TGA	TG	GA	G	>	A	TGTTAACAA	o	tp	fm1	no	o	nk	HeLa_JM
rp0_np_E-N.fst	rp0_np_W2_2	0	R	199	CGA	CG	GA	G	>	C	GTTCCAATC	o	tp	fm1	no	o	nk	HeLa_JM
rp0_np_E-N.fst	rp0_np_W3_3	0	R	138	AGG	AG	GG	G	>	A	TAGAAGGTT	o	tp	fm1	no	o	nk	HeLa_JM
rp0_np_E-N.fst	rp0_np_W5_4	0	R	88	CGA	CG	GA	G	>	T	AGTCTACGA	o	tp	fm1	no	o	nk	HeLa_JM
rp0_np_E-N.fst	rp0_np_W5_4	0	R	136	AGA	AG	GA	G	>	T	TCTATAGGG	o	tp	fm1	no	o	nk	HeLa_JM
rp0_np_E-N.fst	rp0_np_W5_4	0	R	157	AGA	AG	GA	G	>	C	CAAACAGAG	o	tp	fm1	no	o	nk	HeLa_JM
rp0_np_E-N.fst	rp0_np_W6_5	0	R	159	AGA	AG	GA	G	>	C	AAGACAGCA	o	tp	fm1	no	o	nk	HeLa_JM
rp0_np_E-N.fst	rp0_np_W7_6	0	R	139	GGG	GG	GG	G	>	A	AGAGAGTTC	o	tp	fm1	no	o	nk	HeLa_JM
rp0_np_E-N.fst	rp0_np_W8_7	0	R	185	CGA	CG	GA	G	>	A	CATCAACTT	o	tp	fm1	no	o	nk	HeLa_JM
rp0_np_E-N.fst	rp0_np_W9_8	0	R	185	CGA	CG	GA	G	>	A	CATCAACTT	o	tp	fm1	no	o	nk	HeLa_JM
rp0_np_E-N.fst	rp0_np_W10_9	0	R	199	CGA	CG	GA	G	>	T	GTTCTAATC	o	tp	fm1	no	o	nk	HeLa_JM
rp0_np_E-N.fst	rp0_np_W10_9	0	R	259	TCG	TC	CG	C	>	A	ACGTAGGAC	o	tp	fm1	no	o	nk	HeLa_JM
rp0_np_E-N.fst	rp0_np_W11_10	0	R	185	CGA	CG	GA	G	>	T	CATCTACTT	o	tp	fm1	no	o	nk	HeLa_JM
rp0_np_E-N.fst	rp0_np_W12_11	0	R	164	AGA	AG	GA	G	>	C	AGCACACTC	o	tp	fm1	no	o	nk	HeLa_JM
rp0_np_E-N.fst	rp0_np_W13_12	0	R	191	CGA	CG	GA	G	>	T	CTTCTAAGG	o	tp	fm1	no	o	nk	HeLa_JM
rp0_np_E-N.fst	rp0_np_W14_13	0	R	185	CGA	CG	GA	G	>	T	CATCTACTT	o	tp	fm1	no	o	nk	HeLa_JM
rp0_np_E-N.fst	rp0_np_W15_14	0	R	199	CGA	CG	GA	G	>	T	GTTCTAATC	o	tp	fm1	no	o	nk	HeLa_JM
rp0_np_E-N.fst	rp0_np_W16_15	0	R	191	CGA	CG	GA	G	>	A	CTTCAAAGG	o	tp	fm1	no	o	nk	HeLa_JM
rp0_np_E-N.fst	rp0_np_W16_15	0	R	199	CGA	CG	GA	G	>	A	GTTCAAATC	o	tp	fm1	no	o	nk	HeLa_JM
rp0_np_E-N.fst	rp0_np_W17_16	0	R	164	AGA	AG	GA	G	>	C	AGCACACTC	o	tp	fm1	no	o	nk	HeLa_JM
rp0_np_E-N.fst	rp0_np_W17_16	0	R	199	CGA	CG	GA	G	>	A	GTTCAAATC	o	tp	fm1	no	o	nk	HeLa_JM
rp0_np_E-N.fst	rp0_np_W18_17	0	R	136	AGA	AG	GA	G	>	C	TCTACAGGG	o	tp	fm1	no	o	nk	HeLa_JM
rp0_np_E-N.fst	rp0_np_W18_17	0	R	191	CGA	CG	GA	G	>	A	CTTCAAAGG	o	tp	fm1	no	o	nk	HeLa_JM
rp0_np_E-N.fst	rp0_np_W19_18	0	R	151	GGC	GG	GC	G	>	T	AGCGTCCAA	o	tp	fm1	no	o	nk	HeLa_JM
rp0_np_E-N.fst	rp0_np_W20_19	0	R	164	AGA	AG	GA	G	>	T	AGCATACTC	o	tp	fm1	no	o	nk	HeLa_JM
rp0_np_E-N.fst	rp0_np_W21_20	0	R	164	AGA	AG	GA	G	>	A	AGCAAACTC	o	tp	fm1	no	o	nk	HeLa_JM
rp0_np_E-N.fst	rp0_np_W22_21	0	R	164	AGA	AG	GA	G	>	T	AGCATACTC	o	tp	fm1	no	o	nk	HeLa_JM
rp0_np_E-N.fst	rp0_np_W23_22	0	R	11	TGA	TG	GA	G	>	A	TGTTAACAA	o	tp	fm1	no	o	nk	HeLa_JM
rp0_np_E-N.fst	rp0_np_W23_22	0	R	185	CGA	CG	GA	G	>	A	CATCAACTT	o	tp	fm1	no	o	nk	HeLa_JM
rp0_np_E-N.fst	rp0_np_W24_23	0	R	199	CGA	CG	GA	G	>	T	GTTCTAATC	o	tp	fm1	no	o	nk	HeLa_JM
rp0_np_E-N.fst	rp0_np_W25_24	0	R	199	CGA	CG	GA	G	>	C	GTTCCAATC	o	tp	fm1	no	o	nk	HeLa_JM
rp0_np_E-N.fst	rp0_np_W26_25	0	R	161	AGC	AG	GC	G	>	T	GAGATCAGA	o	tp	fm1	no	o	nk	HeLa_JM
rp0_np_E-N.fst	rp0_np_W27_26	0	R	157	AGA	AG	GA	G	>	C	CAAACAGAG	o	tp	fm1	no	o	nk	HeLa_JM
rp0_np_E-N.fst	rp0_np_W28_27	0	R	191	CGA	CG	GA	G	>	A	CTTCAAAGG	o	tp	fm1	no	o	nk	HeLa_JM
rp0_np_E-N.fst	rp0_np_W29_28	0	R	159	AGA	AG	GA	G	>	C	AAGACAGCA	o	tp	fm1	no	o	nk	HeLa_JM
rp0_np_E-N.fst	rp0_np_W30_29	0	R	185	CGA	CG	GA	G	>	A	CATCAACTT	o	tp	fm1	no	o	nk	HeLa_JM
rp0_np_E-N.fst	rp0_np_W31_30	0	R	159	AGA	AG	GA	G	>	C	AAGACAGCA	o	tp	fm1	no	o	nk	HeLa_JM
rp0_np_E-N.fst	rp0_np_W31_30	0	R	191	CGA	CG	GA	G	>	A	CTTCAAAGG	o	tp	fm1	no	o	nk	HeLa_JM
rp0_np_E-N.fst	rp0_np_W32_31	0	R	157	AGA	AG	GA	G	>	C	CAAACAGAG	o	tp	fm1	no	o	nk	HeLa_JM
rp0_np_E-N.fst	rp0_np_W33_32	0	R	191	CGA	CG	GA	G	>	A	CTTCAAAGG	o	tp	fm1	no	o	nk	HeLa_JM
rp0_np_E-N.fst	rp0_np_W34_33	0	R	171	AAA	AA	AA	A	>	G	TCTAGATCT	o	tp	fm1	no	o	nk	HeLa_JM
rp0_np_E-N.fst	rp0_np_W35_34	0	R	26	GGC	GG	GC	G	>	C	ATCGCCTCG	o	tp	fm1	no	o	nk	HeLa_JM
rp0_np_E-N.fst	rp0_np_W35_34	0	R	164	AGA	AG	GA	G	>	C	AGCACACTC	o	tp	fm1	no	o	nk	HeLa_JM
rp0_np_E-N.fst	rp0_np_W35_34	0	R	185	CGA	CG	GA	G	>	A	CATCAACTT	o	tp	fm1	no	o	nk	HeLa_JM
rp0_np_E-N.fst	rp0_np_W36_35	0	R	164	AGA	AG	GA	G	>	A	AGCAAACTC	o	tp	fm1	no	o	nk	HeLa_JM
rp1_5p_E-N.fst	rp1_5P_W1_1	269	C	143	TCT	TC	CT	C	>	T	GGTTTTCGA	tg	tp	fm1	no	tg1	p	HeLa_JM
rp1_5p_E-N.fst	rp1_5P_W1_1	269	C	273	CGG	CG	GG	G	>	-	CGGC-GAAC	tg	tp	fm1	no	tg1	p	HeLa_JM
rp1_5p_E-N.fst	rp1_5P_W2_2	269	R	157	AGA	AG	GA	G	>	T	CAAATAGAG	tg	tp	fm1	no	tg1	p	HeLa_JM
rp1_5p_E-N.fst	rp1_5P_W3_3	269	R	136	AGA	AG	GA	G	>	A	TCTAAAGGG	tg	tp	fm1	no	tg1	p	HeLa_JM
rp1_5p_E-N.fst	rp1_5P_W3_3	269	R	140	GGT	GG	GT	G	>	A	GAGGATTCT	tg	tp	fm1	no	tg1	p	HeLa_JM
rp1_5p_E-N.fst	rp1_5P_W4_4	269	R	140	GGT	GG	GT	G	>	A	GAGGATTCT	tg	tp	fm1	no	tg1	p	HeLa_JM
rp1_5p_E-N.fst	rp1_5P_W4_4	269	R	164	AGA	AG	GA	G	>	A	AGCAAACTC	tg	tp	fm1	no	tg1	p	HeLa_JM
rp1_5p_E-N.fst	rp1_5P_W5_5	269	R	176	TGC	TG	GC	G	>	A	ATCTACCGT	tg	tp	fm1	no	tg1	p	HeLa_JM
rp1_5p_E-N.fst	rp1_5P_W6_6	269	R	157	AGA	AG	GA	G	>	T	CAAATAGAG	tg	tp	fm1	no	tg1	p	HeLa_JM
rp1_5p_E-N.fst	rp1_5P_W6_6	269	R	164	AGA	AG	GA	G	>	A	AGCAAACTC	tg	tp	fm1	no	tg1	p	HeLa_JM
rp1_5p_E-N.fst	rp1_5P_W6_6	269	R	224	CGA	CG	GA	G	>	A	GGCCAAAAT	tg	tp	fm1	no	tg1	p	HeLa_JM
rp1_5p_E-N.fst	rp1_5P_W7_7	269	C	159	AGA	AG	GA	G	>	A	AAGAAAGCA	tg	tp	fm1	no	tg1	p	HeLa_JM
rp1_5p_E-N.fst	rp1_5P_W8_8	269	C	151	GGC	GG	GC	G	>	C	AGCGCCCAA	tg	tp	fm1	no	tg1	p	HeLa_JM
rp1_5p_E-N.fst	rp1_5P_W8_8	269	C	152	GCC	GC	CC	C	>	T	GCGGTCAAA	tg	tp	fm1	no	tg1	p	HeLa_JM
rp1_5p_E-N.fst	rp1_5P_W9_9	269	R	175	CTG	CT	TG	T	>	A	AATCAGCCG	tg	tp	fm1	no	tg1	p	HeLa_JM
rp1_5p_E-N.fst	rp1_5P_W9_9	269	R	177	GCC	GC	CC	C	>	A	TCTGACGTC	tg	tp	fm1	no	tg1	p	HeLa_JM
rp10_5p_E-N.fst	rp10_5p_W1_1	252	R	146	CGA	CG	GA	G	>	C	TCTCCAGCG	ug	tp	fm1	no	ug1	p	HeLa_JM
rp10_5p_E-N.fst	rp10_5p_W2_2	252	R	146	CGA	CG	GA	G	>	C	TCTCCAGCG	ug	tp	fm1	no	ug1	p	HeLa_JM
rp10_5p_E-N.fst	rp10_5p_W2_2	252	R	191	CGA	CG	GA	G	>	A	CTTCAAAGG	ug	tp	fm1	no	ug1	p	HeLa_JM
rp10_5p_E-N.fst	rp10_5p_W3_3	252	R	191	CGA	CG	GA	G	>	A	CTTCAAAGG	ug	tp	fm1	no	ug1	p	HeLa_JM
rp10_5p_E-N.fst	rp10_5p_W4_4	252	R	199	CGA	CG	GA	G	>	C	GTTCCAATC	ug	tp	fm1	no	ug1	p	HeLa_JM
rp10_5p_E-N.fst	rp10_5p_W5_5	252	R	159	AGA	AG	GA	G	>	A	AAGAAAGCA	ug	tp	fm1	no	ug1	p	HeLa_JM
rp10_5p_E-N.fst	rp10_5p_W6_6	252	R	176	TGC	TG	GC	G	>	A	ATCTACCGT	ug	tp	fm1	no	ug1	p	HeLa_JM
rp10_5p_E-N.fst	rp10_5p_W7_7	252	R	164	AGA	AG	GA	G	>	A	AGCAAACTC	ug	tp	fm1	no	ug1	p	HeLa_JM
rp10_5p_E-N.fst	rp10_5p_W8_8	252	R	172	AAT	AA	AT	A	>	C	CTAACTCTG	ug	tp	fm1	no	ug1	p	HeLa_JM
rp10_5p_E-N.fst	rp10_5p_W9_9	252	R	1	GGA	GG	GA	G	>	A	CCCGAAATT	ug	tp	fm1	no	ug1	p	HeLa_JM
rp10_5p_E-N.fst	rp10_5p_W9_9	252	R	93	AGA	AG	GA	G	>	A	ACGAAAGCC	ug	tp	fm1	no	ug1	p	HeLa_JM
rp10_5p_E-N.fst	rp10_5p_W9_9	252	R	191	CGA	CG	GA	G	>	A	CTTCAAAGG	ug	tp	fm1	no	ug1	p	HeLa_JM
rp10_5p_E-N.fst	rp10_5p_W10_10	252	R	164	AGA	AG	GA	G	>	A	AGCAAACTC	ug	tp	fm1	no	ug1	p	HeLa_JM
rp10_5p_E-N.fst	rp10_5p_W11_11	252	R	14	CAA	CA	AA	A	>	G	TGACGATTA	ug	tp	fm1	no	ug1	p	HeLa_JM
rp10_5p_E-N.fst	rp10_5p_W11_11	252	R	157	AGA	AG	GA	G	>	A	CAAAAAGAG	ug	tp	fm1	no	ug1	p	HeLa_JM
rp10_5p_E-N.fst	rp10_5p_W11_11	252	R	159	AGA	AG	GA	G	>	A	AAGAAAGCA	ug	tp	fm1	no	ug1	p	HeLa_JM
rp10_5p_E-N.fst	rp10_5p_W12_12	252	R	104	CGA	CG	GA	G	>	A	GCTCAACAG	ug	tp	fm1	no	ug1	p	HeLa_JM
rp10_5p_E-N.fst	rp10_5p_W12_12	252	R	164	AGA	AG	GA	G	>	A	AGCAAACTC	ug	tp	fm1	no	ug1	p	HeLa_JM
rp10_5p_E-N.fst	rp10_5p_W13_13	252	R	159	AGA	AG	GA	G	>	C	AAGACAGCA	ug	tp	fm1	no	ug1	p	HeLa_JM
rp10_5p_E-N.fst	rp10_5p_W13_13	252	R	199	CGA	CG	GA	G	>	C	GTTCCAATC	ug	tp	fm1	no	ug1	p	HeLa_JM
rp10_5p_E-N.fst	rp10_5p_W13_13	252	R	238	CGG	CG	GG	G	>	A	ACCCAGATC	ug	tp	fm1	no	ug1	p	HeLa_JM
rp10_5p_E-N.fst	rp10_5p_W14_14	252	R	176	TGC	TG	GC	G	>	A	ATCTACCGT	ug	tp	fm1	no	ug1	p	HeLa_JM
rp10_5p_E-N.fst	rp10_5p_W15_15	252	R	146	CGA	CG	GA	G	>	T	TCTCTAGCG	ug	tp	fm1	no	ug1	p	HeLa_JM
rp10_5p_E-N.fst	rp10_5p_W16_16	252	R	199	CGA	CG	GA	G	>	C	GTTCCAATC	ug	tp	fm1	no	ug1	p	HeLa_JM
rp10_5p_E-N.fst	rp10_5p_W17_17	252	R	159	AGA	AG	GA	G	>	A	AAGAAAGCA	ug	tp	fm1	no	ug1	p	HeLa_JM
rp10_5p_E-N.fst	rp10_5p_W18_18	252	R	191	CGA	CG	GA	G	>	T	CTTCTAAGG	ug	tp	fm1	no	ug1	p	HeLa_JM
rp10_5p_E-N.fst	rp10_5p_W19_19	252	R	198	TCG	TC	CG	C	>	G	GGTTGGAAT	ug	tp	fm1	no	ug1	p	HeLa_JM
rp10_5p_E-N.fst	rp10_5p_W20_20	252	R	104	CGA	CG	GA	G	>	A	GCTCAACAG	ug	tp	fm1	no	ug1	p	HeLa_JM
rp10_5p_E-N.fst	rp10_5p_W20_20	252	R	136	AGA	AG	GA	G	>	T	TCTATAGGG	ug	tp	fm1	no	ug1	p	HeLa_JM
rp10_5p_E-N.fst	rp10_5p_W21_21	252	R	164	AGA	AG	GA	G	>	A	AGCAAACTC	ug	tp	fm1	no	ug1	p	HeLa_JM
rp10_5p_E-N.fst	rp10_5p_W22_22	252	R	151	GGC	GG	GC	G	>	A	AGCGACCAA	ug	tp	fm1	no	ug1	p	HeLa_JM
rp10_5p_E-N.fst	rp10_5p_W23_23	252	R	164	AGA	AG	GA	G	>	A	AGCAAACTC	ug	tp	fm1	no	ug1	p	HeLa_JM
rp10_5p_E-N.fst	rp10_5p_W24_24	252	R	136	AGA	AG	GA	G	>	A	TCTAAAGGG	ug	tp	fm1	no	ug1	p	HeLa_JM
rp10_5p_E-N.fst	rp10_5p_W24_24	252	R	164	AGA	AG	GA	G	>	T	AGCATACTC	ug	tp	fm1	no	ug1	p	HeLa_JM
rp10_5p_E-N.fst	rp10_5p_W25_25	252	R	146	CGA	CG	GA	G	>	C	TCTCCAGCG	ug	tp	fm1	no	ug1	p	HeLa_JM
rp10_5p_E-N.fst	rp10_5p_W26_26	252	R	104	CGA	CG	GA	G	>	A	GCTCAACAG	ug	tp	fm1	no	ug1	p	HeLa_JM
rp10_5p_E-N.fst	rp10_5p_W26_26	252	R	136	AGA	AG	GA	G	>	T	TCTATAGGG	ug	tp	fm1	no	ug1	p	HeLa_JM
rp10_5p_E-N.fst	rp10_5p_W27_27	252	R	157	AGA	AG	GA	G	>	T	CAAATAGAG	ug	tp	fm1	no	ug1	p	HeLa_JM
rp10_5p_E-N.fst	rp10_5p_W28_28	252	R	161	AGC	AG	GC	G	>	A	GAGAACAGA	ug	tp	fm1	no	ug1	p	HeLa_JM
rp10_5p_E-N.fst	rp10_5p_W29_29	252	R	216	ACC	AC	CC	C	>	T	CTAATCACG	ug	tp	fm1	no	ug1	p	HeLa_JM
rp10_5p_E-N.fst	rp10_5p_W30_30	252	R	108	AGA	AG	GA	G	>	A	GACAAATCT	ug	tp	fm1	no	ug1	p	HeLa_JM
rp10_5p_E-N.fst	rp10_5p_W30_30	252	R	164	AGA	AG	GA	G	>	C	AGCACACTC	ug	tp	fm1	no	ug1	p	HeLa_JM
rp10_5p_E-N.fst	rp10_5p_W31_31	252	R	159	AGA	AG	GA	G	>	C	AAGACAGCA	ug	tp	fm1	no	ug1	p	HeLa_JM
rp10_5p_E-N.fst	rp10_5p_W32_32	252	R	140	GGT	GG	GT	G	>	T	GAGGTTTCT	ug	tp	fm1	no	ug1	p	HeLa_JM
rp10_5p_E-N.fst	rp10_5p_W33_33	252	R	16	ATT	AT	TT	T	>	C	ACAACTAAT	ug	tp	fm1	no	ug1	p	HeLa_JM
rp10_5p_E-N.fst	rp10_5p_W33_33	252	R	37	TGT	TG	GT	G	>	C	TAATCTGTG	ug	tp	fm1	no	ug1	p	HeLa_JM
rp10_5p_E-N.fst	rp10_5p_W33_33	252	R	104	CGA	CG	GA	G	>	C	GCTCCACAG	ug	tp	fm1	no	ug1	p	HeLa_JM
rp10_5p_E-N.fst	rp10_5p_W33_33	252	R	199	CGA	CG	GA	G	>	T	GTTCTAATC	ug	tp	fm1	no	ug1	p	HeLa_JM
rp10_5p_E-N.fst	rp10_5p_W34_34	252	R	199	CGA	CG	GA	G	>	A	GTTCAAATC	ug	tp	fm1	no	ug1	p	HeLa_JM
rp10_5p_E-N.fst	rp10_5p_W35_35	252	R	159	AGA	AG	GA	G	>	C	AAGACAGCA	ug	tp	fm1	no	ug1	p	HeLa_JM
rp10_5p_E-N.fst	rp10_5p_W36_36	252	R	185	CGA	CG	GA	G	>	T	CATCTACTT	ug	tp	fm1	no	ug1	p	HeLa_JM
rp10_5p_E-N.fst	rp10_5p_W37_37	252	R	139	GGG	GG	GG	G	>	A	AGAGAGTTC	ug	tp	fm1	no	ug1	p	HeLa_JM
rp10_5p_E-N.fst	rp10_5p_W38_38	252	R	146	CGA	CG	GA	G	>	C	TCTCCAGCG	ug	tp	fm1	no	ug1	p	HeLa_JM
rp10_5p_E-N.fst	rp10_5p_W38_38	252	R	261	GGA	GG	GA	G	>	A	GTCGAACGG	ug	tp	fm1	no	ug1	p	HeLa_JM
rp10_5p_E-N.fst	rp10_5p_W39_39	252	R	146	CGA	CG	GA	G	>	C	TCTCCAGCG	ug	tp	fm1	no	ug1	p	HeLa_JM
rp10_5p_E-N.fst	rp10_5p_W40_40	252	R	159	AGA	AG	GA	G	>	A	AAGAAAGCA	ug	tp	fm1	no	ug1	p	HeLa_JM
rp10_5p_E-N.fst	rp10_5p_W40_40	252	R	254	TGA	TG	GA	G	>	A	AGCTAACGT	ug	tp	fm1	no	ug1	p	HeLa_JM
rp10_5p_E-N.fst	rp10_5p_W41_41	252	R	185	CGA	CG	GA	G	>	A	CATCAACTT	ug	tp	fm1	no	ug1	p	HeLa_JM
rp10_5p_E-N.fst	rp10_5p_W42_42	252	R	157	AGA	AG	GA	G	>	C	CAAACAGAG	ug	tp	fm1	no	ug1	p	HeLa_JM
rp11_5p_E-N.fst	rp11_5p_W1_1	277	R	140	GGT	GG	GT	G	>	A	GAGGATTCT	tg	tp	fm1	no	tg1	p	HeLa_JM
rp11_5p_E-N.fst	rp11_5p_W2_2	277	R	146	CGA	CG	GA	G	>	A	TCTCAAGCG	tg	tp	fm1	no	tg1	p	HeLa_JM
rp11_5p_E-N.fst	rp11_5p_W3_3	277	C	66	CAC	CA	AC	A	>	C	TACCCCTGC	tg	tp	fm1	no	tg1	p	HeLa_JM
rp11_5p_E-N.fst	rp11_5p_W3_3	277	C	164	AGA	AG	GA	G	>	C	AGCACACTC	tg	tp	fm1	no	tg1	p	HeLa_JM
rp11_5p_E-N.fst	rp11_5p_W4_4	277	C	190	TCG	TC	CG	C	>	T	ACTTTGAAG	tg	tp	fm1	no	tg1	p	HeLa_JM
rp11_5p_E-N.fst	rp11_5p_W4_4	277	C	247	CCT	CC	CT	C	>	G	CCTCGTCAG	tg	tp	fm1	no	tg1	p	HeLa_JM
rp11_5p_E-N.fst	rp11_5p_W6_6	277	R	150	CGG	CG	GG	G	>	T	GAGCTGCCA	tg	tp	fm1	no	tg1	p	HeLa_JM
rp12_5p_E-N.fst	rp12_5p_W1_1	277	R	164	AGA	AG	GA	G	>	A	AGCAAACTC	ug	tp	fm1	no	ug1	p	HeLa_JM
rp12_5p_E-N.fst	rp12_5p_W2_2	277	R	88	CGA	CG	GA	G	>	T	AGTCTACGA	ug	tp	fm1	no	ug1	p	HeLa_JM
rp12_5p_E-N.fst	rp12_5p_W2_2	277	R	159	AGA	AG	GA	G	>	A	AAGAAAGCA	ug	tp	fm1	no	ug1	p	HeLa_JM
rp12_5p_E-N.fst	rp12_5p_W3_3	277	R	138	AGG	AG	GG	G	>	A	TAGAAGGTT	ug	tp	fm1	no	ug1	p	HeLa_JM
rp12_5p_E-N.fst	rp12_5p_W4_4	277	R	164	AGA	AG	GA	G	>	C	AGCACACTC	ug	tp	fm1	no	ug1	p	HeLa_JM
rp12_5p_E-N.fst	rp12_5p_W5_5	277	R	199	CGA	CG	GA	G	>	C	GTTCCAATC	ug	tp	fm1	no	ug1	p	HeLa_JM
rp12_5p_E-N.fst	rp12_5p_W6_6	277	R	1	GGA	GG	GA	G	>	A	CCCGAAATT	ug	tp	fm1	no	ug1	p	HeLa_JM
rp12_5p_E-N.fst	rp12_5p_W6_6	277	R	148	AGC	AG	GC	G	>	T	TCGATCGGC	ug	tp	fm1	no	ug1	p	HeLa_JM
rp12_5p_E-N.fst	rp12_5p_W7_7	277	R	146	CGA	CG	GA	G	>	C	TCTCCAGCG	ug	tp	fm1	no	ug1	p	HeLa_JM
rp12_5p_E-N.fst	rp12_5p_W8_8	277	R	146	CGA	CG	GA	G	>	C	TCTCCAGCG	ug	tp	fm1	no	ug1	p	HeLa_JM
rp13_5p_E-N.fst	rp13_5p_W1_1	252 277	C	208	CCC	CC	CC	C	>	T	CTTCTCCTC	tg	tp	fm1	no	tg2	p	HeLa_JM
rp13_5p_E-N.fst	rp13_5p_W2_2	252 277	R	30	CGT	CG	GT	G	>	T	GCTCTTATA	tg	tp	fm1	no	tg2	p	HeLa_JM
rp13_5p_E-N.fst	rp13_5p_W2_2	252 277	R	136	AGA	AG	GA	G	>	C	TCTACAGGG	tg	tp	fm1	no	tg2	p	HeLa_JM
rp13_5p_E-N.fst	rp13_5p_W3_3	252 277	R	185	CGA	CG	GA	G	>	T	CATCTACTT	tg	tp	fm1	no	tg2	p	HeLa_JM
rp13_5p_E-N.fst	rp13_5p_W4_4	252 277	R	199	CGA	CG	GA	G	>	A	GTTCAAATC	tg	tp	fm1	no	tg2	p	HeLa_JM
rp13_5p_E-N.fst	rp13_5p_W5_5	252 277	R	139	GGG	GG	GG	G	>	A	AGAGAGTTC	tg	tp	fm1	no	tg2	p	HeLa_JM
rp13_5p_E-N.fst	rp13_5p_W6_6	252 277	R	191	CGA	CG	GA	G	>	C	CTTCCAAGG	tg	tp	fm1	no	tg2	p	HeLa_JM
rp13_5p_E-N.fst	rp13_5p_W7_7	252 277	R	151	GGC	GG	GC	G	>	C	AGCGCCCAA	tg	tp	fm1	no	tg2	p	HeLa_JM
rp13_5p_E-N.fst	rp13_5p_W8_8	252 277	R	159	AGA	AG	GA	G	>	A	AAGAAAGCA	tg	tp	fm1	no	tg2	p	HeLa_JM
rp14_5p_E-N.fst	rp14_5p_W1_1	252 277	R	164	AGA	AG	GA	G	>	C	AGCACACTC	ug	tp	fm1	no	ug2	p	HeLa_JM
rp14_5p_E-N.fst	rp14_5p_W2_2	252 277	R	136	AGA	AG	GA	G	>	T	TCTATAGGG	ug	tp	fm1	no	ug2	p	HeLa_JM
rp14_5p_E-N.fst	rp14_5p_W3_3	252 277	R	199	CGA	CG	GA	G	>	A	GTTCAAATC	ug	tp	fm1	no	ug2	p	HeLa_JM
rp14_5p_E-N.fst	rp14_5p_W3_3	252 277	R	200	GAA	GA	AA	A	>	T	TTCGTATCC	ug	tp	fm1	no	ug2	p	HeLa_JM
rp14_5p_E-N.fst	rp14_5p_W4_4	252 277	R	185	CGA	CG	GA	G	>	A	CATCAACTT	ug	tp	fm1	no	ug2	p	HeLa_JM
rp14_5p_E-N.fst	rp14_5p_W4_4	252 277	R	199	CGA	CG	GA	G	>	T	GTTCTAATC	ug	tp	fm1	no	ug2	p	HeLa_JM
rp14_5p_E-N.fst	rp14_5p_W5_5	252 277	R	14	CAA	CA	AA	A	>	G	TGACGATTA	ug	tp	fm1	no	ug2	p	HeLa_JM
rp14_5p_E-N.fst	rp14_5p_W5_5	252 277	R	164	AGA	AG	GA	G	>	A	AGCAAACTC	ug	tp	fm1	no	ug2	p	HeLa_JM
rp14_5p_E-N.fst	rp14_5p_W6_6	252 277	R	146	CGA	CG	GA	G	>	C	TCTCCAGCG	ug	tp	fm1	no	ug2	p	HeLa_JM
rp14_5p_E-N.fst	rp14_5p_W7_7	252 277	R	199	CGA	CG	GA	G	>	A	GTTCAAATC	ug	tp	fm1	no	ug2	p	HeLa_JM
rp14_5p_E-N.fst	rp14_5p_W8_8	252 277	R	136	AGA	AG	GA	G	>	C	TCTACAGGG	ug	tp	fm1	no	ug2	p	HeLa_JM
rp14_5p_E-N.fst	rp14_5p_W9_9	252 277	R	159	AGA	AG	GA	G	>	C	AAGACAGCA	ug	tp	fm1	no	ug2	p	HeLa_JM
rp14_5p_E-N.fst	rp14_5p_W10_10	252 277	R	167	CTC	CT	TC	T	>	A	AGACACTAA	ug	tp	fm1	no	ug2	p	HeLa_JM
rp14_5p_E-N.fst	rp14_5p_W11_11	252 277	R	199	CGA	CG	GA	G	>	C	GTTCCAATC	ug	tp	fm1	no	ug2	p	HeLa_JM
rp14_5p_E-N.fst	rp14_5p_W12_12	252 277	R	136	AGA	AG	GA	G	>	C	TCTACAGGG	ug	tp	fm1	no	ug2	p	HeLa_JM
rp14_5p_E-N.fst	rp14_5p_W13_13	252 277	R	164	AGA	AG	GA	G	>	A	AGCAAACTC	ug	tp	fm1	no	ug2	p	HeLa_JM
rp14_5p_E-N.fst	rp14_5p_W14_14	252 277	R	104	CGA	CG	GA	G	>	C	GCTCCACAG	ug	tp	fm1	no	ug2	p	HeLa_JM
rp14_5p_E-N.fst	rp14_5p_W14_14	252 277	R	164	AGA	AG	GA	G	>	T	AGCATACTC	ug	tp	fm1	no	ug2	p	HeLa_JM
rp14_5p_E-N.fst	rp14_5p_W15_15	252 277	R	157	AGA	AG	GA	G	>	A	CAAAAAGAG	ug	tp	fm1	no	ug2	p	HeLa_JM
rp14_5p_E-N.fst	rp14_5p_W16_16	252 277	R	199	CGA	CG	GA	G	>	A	GTTCAAATC	ug	tp	fm1	no	ug2	p	HeLa_JM
rp14_5p_E-N.fst	rp14_5p_W17_17	252 277	R	91	CGA	CG	GA	G	>	T	CGACTAGAG	ug	tp	fm1	no	ug2	p	HeLa_JM
rp14_5p_E-N.fst	rp14_5p_W17_17	252 277	R	199	CGA	CG	GA	G	>	C	GTTCCAATC	ug	tp	fm1	no	ug2	p	HeLa_JM
rp14_5p_E-N.fst	rp14_5p_W18_18	252 277	R	164	AGA	AG	GA	G	>	A	AGCAAACTC	ug	tp	fm1	no	ug2	p	HeLa_JM
rp14_5p_E-N.fst	rp14_5p_W19_19	252 277	R	104	CGA	CG	GA	G	>	C	GCTCCACAG	ug	tp	fm1	no	ug2	p	HeLa_JM
rp14_5p_E-N.fst	rp14_5p_W19_19	252 277	R	139	GGG	GG	GG	G	>	T	AGAGTGTTC	ug	tp	fm1	no	ug2	p	HeLa_JM
rp15_5p_E-N.fst	rp15_5p_W1_1	263	R	159	AGA	AG	GA	G	>	T	AAGATAGCA	ab	tp	fm1	no	ab1	p	HeLa_JM
rp15_5p_E-N.fst	rp15_5p_W1_1	263	R	185	CGA	CG	GA	G	>	A	CATCAACTT	ab	tp	fm1	no	ab1	p	HeLa_JM
rp15_5p_E-N.fst	rp15_5p_W2_2	263	R	199	CGA	CG	GA	G	>	T	GTTCTAATC	ab	tp	fm1	no	ab1	p	HeLa_JM
rp15_5p_E-N.fst	rp15_5p_W3_3	263	R	157	AGA	AG	GA	G	>	C	CAAACAGAG	ab	tp	fm1	no	ab1	p	HeLa_JM
rp15_5p_E-N.fst	rp15_5p_W3_3	263	R	224	CGA	CG	GA	G	>	T	GGCCTAAAT	ab	tp	fm1	no	ab1	p	HeLa_JM
rp15_5p_E-N.fst	rp15_5p_W4_4	263	R	157	AGA	AG	GA	G	>	C	CAAACAGAG	ab	tp	fm1	no	ab1	p	HeLa_JM
rp15_5p_E-N.fst	rp15_5p_W5_5	263	R	194	AGG	AG	GG	G	>	A	CGAAAGTTC	ab	tp	fm1	no	ab1	p	HeLa_JM
rp15_5p_E-N.fst	rp15_5p_W6_6	263	R	91	CGA	CG	GA	G	>	T	CGACTAGAG	ab	tp	fm1	no	ab1	p	HeLa_JM
rp15_5p_E-N.fst	rp15_5p_W6_6	263	R	146	CGA	CG	GA	G	>	T	TCTCTAGCG	ab	tp	fm1	no	ab1	p	HeLa_JM
rp15_5p_E-N.fst	rp15_5p_W7_7	263	R	176	TGC	TG	GC	G	>	A	ATCTACCGT	ab	tp	fm1	no	ab1	p	HeLa_JM
rp15_5p_E-N.fst	rp15_5p_W8_8	263	R	157	AGA	AG	GA	G	>	C	CAAACAGAG	ab	tp	fm1	no	ab1	p	HeLa_JM
rp15_5p_E-N.fst	rp15_5p_W9_9	263	R	150	CGG	CG	GG	G	>	A	GAGCAGCCA	ab	tp	fm1	no	ab1	p	HeLa_JM
rp15_5p_E-N.fst	rp15_5p_W10_10	263	R	148	AGC	AG	GC	G	>	A	TCGAACGGC	ab	tp	fm1	no	ab1	p	HeLa_JM
rp15_5p_E-N.fst	rp15_5p_W11_11	263	R	157	AGA	AG	GA	G	>	C	CAAACAGAG	ab	tp	fm1	no	ab1	p	HeLa_JM
rp15_5p_E-N.fst	rp15_5p_W12_12	263	R	199	CGA	CG	GA	G	>	A	GTTCAAATC	ab	tp	fm1	no	ab1	p	HeLa_JM
rp15_5p_E-N.fst	rp15_5p_W13_13	263	R	166	ACT	AC	CT	C	>	A	CAGAATCTA	ab	tp	fm1	no	ab1	p	HeLa_JM
rp15_5p_E-N.fst	rp15_5p_W14_14	263	R	199	CGA	CG	GA	G	>	C	GTTCCAATC	ab	tp	fm1	no	ab1	p	HeLa_JM
rp15_5p_E-N.fst	rp15_5p_W15_15	263	R	148	AGC	AG	GC	G	>	A	TCGAACGGC	ab	tp	fm1	no	ab1	p	HeLa_JM
rp15_5p_E-N.fst	rp15_5p_W16_16	263	R	104	CGA	CG	GA	G	>	T	GCTCTACAG	ab	tp	fm1	no	ab1	p	HeLa_JM
rp15_5p_E-N.fst	rp15_5p_W16_16	263	R	164	AGA	AG	GA	G	>	C	AGCACACTC	ab	tp	fm1	no	ab1	p	HeLa_JM
rp15_5p_E-N.fst	rp15_5p_W17_17	263	R	151	GGC	GG	GC	G	>	A	AGCGACCAA	ab	tp	fm1	no	ab1	p	HeLa_JM
rp15_5p_E-N.fst	rp15_5p_W18_18	263	R	108	AGA	AG	GA	G	>	A	GACAAATCT	ab	tp	fm1	no	ab1	p	HeLa_JM
rp15_5p_E-N.fst	rp15_5p_W18_18	263	R	161	AGC	AG	GC	G	>	T	GAGATCAGA	ab	tp	fm1	no	ab1	p	HeLa_JM
rp15_5p_E-N.fst	rp15_5p_W18_18	263	R	274	GGA	GG	GA	G	>	A	GGCGAAACC	ab	tp	fm1	no	ab1	p	HeLa_JM
rp15_5p_E-N.fst	rp15_5p_W19_19	263	R	176	TGC	TG	GC	G	>	A	ATCTACCGT	ab	tp	fm1	no	ab1	p	HeLa_JM
rp15_5p_E-N.fst	rp15_5p_W19_19	263	R	224	CGA	CG	GA	G	>	T	GGCCTAAAT	ab	tp	fm1	no	ab1	p	HeLa_JM
rp15_5p_E-N.fst	rp15_5p_W20_20	263	R	199	CGA	CG	GA	G	>	C	GTTCCAATC	ab	tp	fm1	no	ab1	p	HeLa_JM
rp15_5p_E-N.fst	rp15_5p_W21_21	263	R	146	CGA	CG	GA	G	>	C	TCTCCAGCG	ab	tp	fm1	no	ab1	p	HeLa_JM
rp15_5p_E-N.fst	rp15_5p_W22_22	263	R	151	GGC	GG	GC	G	>	A	AGCGACCAA	ab	tp	fm1	no	ab1	p	HeLa_JM
rp15_5p_E-N.fst	rp15_5p_W22_22	263	R	152	GCC	GC	CC	C	>	T	GCGGTCAAA	ab	tp	fm1	no	ab1	p	HeLa_JM
rp15_5p_E-N.fst	rp15_5p_W23_23	263	R	164	AGA	AG	GA	G	>	A	AGCAAACTC	ab	tp	fm1	no	ab1	p	HeLa_JM
rp15_5p_E-N.fst	rp15_5p_W24_24	263	R	157	AGA	AG	GA	G	>	C	CAAACAGAG	ab	tp	fm1	no	ab1	p	HeLa_JM
rp15_5p_E-N.fst	rp15_5p_W24_24	263	R	159	AGA	AG	GA	G	>	A	AAGAAAGCA	ab	tp	fm1	no	ab1	p	HeLa_JM
rp15_5p_E-N.fst	rp15_5p_W24_24	263	R	160	GAG	GA	AG	A	>	T	AGAGTGCAG	ab	tp	fm1	no	ab1	p	HeLa_JM
rp15_5p_E-N.fst	rp15_5p_W25_25	263	R	11	TGA	TG	GA	G	>	T	TGTTTACAA	ab	tp	fm1	no	ab1	p	HeLa_JM
rp15_5p_E-N.fst	rp15_5p_W25_25	263	R	69	TGC	TG	GC	G	>	T	CACTTCTCT	ab	tp	fm1	no	ab1	p	HeLa_JM
rp15_5p_E-N.fst	rp15_5p_W25_25	263	R	88	CGA	CG	GA	G	>	C	AGTCCACGA	ab	tp	fm1	no	ab1	p	HeLa_JM
rp15_5p_E-N.fst	rp15_5p_W25_25	263	R	185	CGA	CG	GA	G	>	A	CATCAACTT	ab	tp	fm1	no	ab1	p	HeLa_JM
rp15_5p_E-N.fst	rp15_5p_W26_26	263	R	191	CGA	CG	GA	G	>	A	CTTCAAAGG	ab	tp	fm1	no	ab1	p	HeLa_JM
rp15_5p_E-N.fst	rp15_5p_W27_27	263	R	164	AGA	AG	GA	G	>	A	AGCAAACTC	ab	tp	fm1	no	ab1	p	HeLa_JM
rp15_5p_E-N.fst	rp15_5p_W28_28	263	R	164	AGA	AG	GA	G	>	A	AGCAAACTC	ab	tp	fm1	no	ab1	p	HeLa_JM
rp15_5p_E-N.fst	rp15_5p_W28_28	263	R	224	CGA	CG	GA	G	>	A	GGCCAAAAT	ab	tp	fm1	no	ab1	p	HeLa_JM
rp15_5p_E-N.fst	rp15_5p_W28_28	263	R	274	GGA	GG	GA	G	>	A	GGCGAAACC	ab	tp	fm1	no	ab1	p	HeLa_JM
rp15_5p_E-N.fst	rp15_5p_W29_29	263	R	164	AGA	AG	GA	G	>	T	AGCATACTC	ab	tp	fm1	no	ab1	p	HeLa_JM
rp15_5p_E-N.fst	rp15_5p_W30_30	263	R	136	AGA	AG	GA	G	>	A	TCTAAAGGG	ab	tp	fm1	no	ab1	p	HeLa_JM
rp15_5p_E-N.fst	rp15_5p_W31_31	263	R	88	CGA	CG	GA	G	>	T	AGTCTACGA	ab	tp	fm1	no	ab1	p	HeLa_JM
rp15_5p_E-N.fst	rp15_5p_W31_31	263	R	199	CGA	CG	GA	G	>	C	GTTCCAATC	ab	tp	fm1	no	ab1	p	HeLa_JM
rp15_5p_E-N.fst	rp15_5p_W32_32	263	R	150	CGG	CG	GG	G	>	A	GAGCAGCCA	ab	tp	fm1	no	ab1	p	HeLa_JM
rp15_5p_E-N.fst	rp15_5p_W33_33	263	R	148	AGC	AG	GC	G	>	A	TCGAACGGC	ab	tp	fm1	no	ab1	p	HeLa_JM
rp15_5p_E-N.fst	rp15_5p_W34_34	263	R	164	AGA	AG	GA	G	>	A	AGCAAACTC	ab	tp	fm1	no	ab1	p	HeLa_JM
rp15_5p_E-N.fst	rp15_5p_W35_35	263	R	164	AGA	AG	GA	G	>	C	AGCACACTC	ab	tp	fm1	no	ab1	p	HeLa_JM
rp15_5p_E-N.fst	rp15_5p_W36_36	263	R	164	AGA	AG	GA	G	>	T	AGCATACTC	ab	tp	fm1	no	ab1	p	HeLa_JM
rp15_5p_E-N.fst	rp15_5p_W37_37	263	R	199	CGA	CG	GA	G	>	C	GTTCCAATC	ab	tp	fm1	no	ab1	p	HeLa_JM
rp15_5p_E-N.fst	rp15_5p_W38_38	263	R	11	TGA	TG	GA	G	>	C	TGTTCACAA	ab	tp	fm1	no	ab1	p	HeLa_JM
rp15_5p_E-N.fst	rp15_5p_W38_38	263	R	164	AGA	AG	GA	G	>	A	AGCAAACTC	ab	tp	fm1	no	ab1	p	HeLa_JM
rp15_5p_E-N.fst	rp15_5p_W38_38	263	R	254	TGA	TG	GA	G	>	A	AGCTAACGT	ab	tp	fm1	no	ab1	p	HeLa_JM
rp15_5p_E-N.fst	rp15_5p_W38_38	263	R	293	CCG	CC	CG	C	>	G	AGCCGG	ab	tp	fm1	no	ab1	p	HeLa_JM
rp15_5p_E-N.fst	rp15_5p_W39_39	263	R	11	TGA	TG	GA	G	>	A	TGTTAACAA	ab	tp	fm1	no	ab1	p	HeLa_JM
rp15_5p_E-N.fst	rp15_5p_W39_39	263	R	157	AGA	AG	GA	G	>	C	CAAACAGAG	ab	tp	fm1	no	ab1	p	HeLa_JM
rp15_5p_E-N.fst	rp15_5p_W40_40	263	R	157	AGA	AG	GA	G	>	A	CAAAAAGAG	ab	tp	fm1	no	ab1	p	HeLa_JM
rp15_5p_E-N.fst	rp15_5p_W41_41	263	R	199	CGA	CG	GA	G	>	T	GTTCTAATC	ab	tp	fm1	no	ab1	p	HeLa_JM
rp15_5p_E-N.fst	rp15_5p_W42_42	263	R	194	AGG	AG	GG	G	>	T	CGAATGTTC	ab	tp	fm1	no	ab1	p	HeLa_JM
rp15_5p_E-N.fst	rp15_5p_W43_43	263	R	159	AGA	AG	GA	G	>	A	AAGAAAGCA	ab	tp	fm1	no	ab1	p	HeLa_JM
rp15_5p_E-N.fst	rp15_5p_W43_43	263	R	253	CTG	CT	TG	T	>	A	CAGCAGACG	ab	tp	fm1	no	ab1	p	HeLa_JM
rp15_5p_E-N.fst	rp15_5p_W43_43	263	R	293	CCG	CC	CG	C	>	G	AGCCGG	ab	tp	fm1	no	ab1	p	HeLa_JM
rp15_5p_E-N.fst	rp15_5p_W44_44	263	R	69	TGC	TG	GC	G	>	A	CACTACTCT	ab	tp	fm1	no	ab1	p	HeLa_JM
rp15_5p_E-N.fst	rp15_5p_W44_44	263	R	159	AGA	AG	GA	G	>	A	AAGAAAGCA	ab	tp	fm1	no	ab1	p	HeLa_JM
rp15_5p_E-N.fst	rp15_5p_W44_44	263	R	253	CTG	CT	TG	T	>	A	CAGCAGACG	ab	tp	fm1	no	ab1	p	HeLa_JM
rp15_5p_E-N.fst	rp15_5p_W45_45	263	R	11	TGA	TG	GA	G	>	C	TGTTCACAA	ab	tp	fm1	no	ab1	p	HeLa_JM
rp15_5p_E-N.fst	rp15_5p_W45_45	263	R	42	GGA	GG	GA	G	>	C	TGTGCAGCA	ab	tp	fm1	no	ab1	p	HeLa_JM
rp15_5p_E-N.fst	rp15_5p_W45_45	263	R	185	CGA	CG	GA	G	>	T	CATCTACTT	ab	tp	fm1	no	ab1	p	HeLa_JM
rp15_5p_E-N.fst	rp15_5p_W46_46	263	R	199	CGA	CG	GA	G	>	A	GTTCAAATC	ab	tp	fm1	no	ab1	p	HeLa_JM
rp15_5p_E-N.fst	rp15_5p_W46_46	263	R	210	CCT	CC	CT	C	>	T	TCCCTTCTA	ab	tp	fm1	no	ab1	p	HeLa_JM
rp15_5p_E-N.fst	rp15_5p_W47_47	263	R	176	TGC	TG	GC	G	>	A	ATCTACCGT	ab	tp	fm1	no	ab1	p	HeLa_JM
rp16_5p_E-N.fst	rp16_5p_W1_1	277	R	134	CTA	CT	TA	T	>	C	CTTCCAGAG	ab	tp	fm1	no	ab1	p	HeLa_JM
rp16_5p_E-N.fst	rp16_5p_W2_2	277	R	136	AGA	AG	GA	G	>	C	TCTACAGGG	ab	tp	fm1	no	ab1	p	HeLa_JM
rp16_5p_E-N.fst	rp16_5p_W2_2	277	R	199	CGA	CG	GA	G	>	C	GTTCCAATC	ab	tp	fm1	no	ab1	p	HeLa_JM
rp16_5p_E-N.fst	rp16_5p_W3_3	277	R	159	AGA	AG	GA	G	>	C	AAGACAGCA	ab	tp	fm1	no	ab1	p	HeLa_JM
rp16_5p_E-N.fst	rp16_5p_W4_4	277	R	159	AGA	AG	GA	G	>	T	AAGATAGCA	ab	tp	fm1	no	ab1	p	HeLa_JM
rp16_5p_E-N.fst	rp16_5p_W5_5	277	R	140	GGT	GG	GT	G	>	A	GAGGATTCT	ab	tp	fm1	no	ab1	p	HeLa_JM
rp16_5p_E-N.fst	rp16_5p_W6_6	277	R	159	AGA	AG	GA	G	>	C	AAGACAGCA	ab	tp	fm1	no	ab1	p	HeLa_JM
rp16_5p_E-N.fst	rp16_5p_W6_6	277	R	199	CGA	CG	GA	G	>	C	GTTCCAATC	ab	tp	fm1	no	ab1	p	HeLa_JM
rp16_5p_E-N.fst	rp16_5p_W7_7	277	R	136	AGA	AG	GA	G	>	T	TCTATAGGG	ab	tp	fm1	no	ab1	p	HeLa_JM
rp16_5p_E-N.fst	rp16_5p_W8_8	277	R	185	CGA	CG	GA	G	>	T	CATCTACTT	ab	tp	fm1	no	ab1	p	HeLa_JM
rp16_5p_E-N.fst	rp16_5p_W8_8	277	R	281	AGG	AG	GG	G	>	T	CCTATGTAC	ab	tp	fm1	no	ab1	p	HeLa_JM
rp16_5p_E-N.fst	rp16_5p_W9_9	277	R	104	CGA	CG	GA	G	>	C	GCTCCACAG	ab	tp	fm1	no	ab1	p	HeLa_JM
rp16_5p_E-N.fst	rp16_5p_W9_9	277	R	157	AGA	AG	GA	G	>	T	CAAATAGAG	ab	tp	fm1	no	ab1	p	HeLa_JM
rp16_5p_E-N.fst	rp16_5p_W10_10	277	R	157	AGA	AG	GA	G	>	C	CAAACAGAG	ab	tp	fm1	no	ab1	p	HeLa_JM
rp16_5p_E-N.fst	rp16_5p_W11_11	277	R	108	AGA	AG	GA	G	>	A	GACAAATCT	ab	tp	fm1	no	ab1	p	HeLa_JM
rp16_5p_E-N.fst	rp16_5p_W11_11	277	R	191	CGA	CG	GA	G	>	T	CTTCTAAGG	ab	tp	fm1	no	ab1	p	HeLa_JM
rp16_5p_E-N.fst	rp16_5p_W11_11	277	R	194	AGG	AG	GG	G	>	A	CGAAAGTTC	ab	tp	fm1	no	ab1	p	HeLa_JM
rp16_5p_E-N.fst	rp16_5p_W12_12	277	R	199	CGA	CG	GA	G	>	C	GTTCCAATC	ab	tp	fm1	no	ab1	p	HeLa_JM
rp16_5p_E-N.fst	rp16_5p_W13_13	277	R	159	AGA	AG	GA	G	>	T	AAGATAGCA	ab	tp	fm1	no	ab1	p	HeLa_JM
rp16_5p_E-N.fst	rp16_5p_W14_14	277	R	11	TGA	TG	GA	G	>	C	TGTTCACAA	ab	tp	fm1	no	ab1	p	HeLa_JM
rp16_5p_E-N.fst	rp16_5p_W14_14	277	R	139	GGG	GG	GG	G	>	A	AGAGAGTTC	ab	tp	fm1	no	ab1	p	HeLa_JM
rp16_5p_E-N.fst	rp16_5p_W14_14	277	R	267	AGG	AG	GG	G	>	A	CGGAAGCGG	ab	tp	fm1	no	ab1	p	HeLa_JM
rp16_5p_E-N.fst	rp16_5p_W15_15	277	R	199	CGA	CG	GA	G	>	C	GTTCCAATC	ab	tp	fm1	no	ab1	p	HeLa_JM
rp2_5p_E-N.fst	rp2_5p_w1_1	269 272	R	159	AGA	AG	GA	G	>	C	AAGACAGCA	tg	tp	fm1	no	tg2	p	HeLa_JM
rp2_5p_E-N.fst	rp2_5p_w2_2	269 272	C	116	TCA	TC	CA	C	>	T	TTTTTATTT	tg	tp	fm1	no	tg2	p	HeLa_JM
rp2_5p_E-N.fst	rp2_5p_w2_2	269 272	C	123	TCT	TC	CT	C	>	T	TTCTTTATT	tg	tp	fm1	no	tg2	p	HeLa_JM
rp2_5p_E-N.fst	rp2_5p_w2_2	269 272	C	209	CCC	CC	CC	C	>	T	TTCCTCTCT	tg	tp	fm1	no	tg2	p	HeLa_JM
rp2_5p_E-N.fst	rp2_5p_w2_2	269 272	C	275	GAA	GA	AA	A	>	-	GCGG-ACCT	tg	tp	fm1	no	tg2	p	HeLa_JM
rp2_5p_E-N.fst	rp2_5p_w2_2	269 272	C	288	TCA	TC	CA	C	>	G	ACCTGAGCC	tg	tp	fm1	no	tg2	p	HeLa_JM
rp2_5p_E-N.fst	rp2_5p_w3_3	269 272	C	207	TCC	TC	CC	C	>	T	CCTTTCCCT	tg	tp	fm1	no	tg2	p	HeLa_JM
rp2_5p_E-N.fst	rp2_5p_w4_4	269 272	R	88	CGA	CG	GA	G	>	C	AGTCCACGA	tg	tp	fm1	no	tg2	p	HeLa_JM
rp2_5p_E-N.fst	rp2_5p_w4_4	269 272	R	191	CGA	CG	GA	G	>	A	CTTCAAAGG	tg	tp	fm1	no	tg2	p	HeLa_JM
rp2_5p_E-N.fst	rp2_5p_w5_5	269 272	R	157	AGA	AG	GA	G	>	C	CAAACAGAG	tg	tp	fm1	no	tg2	p	HeLa_JM
rp2_5p_E-N.fst	rp2_5p_w6_6	269 272	R	164	AGA	AG	GA	G	>	A	AGCAAACTC	tg	tp	fm1	no	tg2	p	HeLa_JM
rp2_5p_E-N.fst	rp2_5p_w7_7	269 272	R	155	AAA	AA	AA	A	>	G	GCCAGAGAG	tg	tp	fm1	no	tg2	p	HeLa_JM
rp2_5p_E-N.fst	rp2_5p_w8_8	269 272	R	146	CGA	CG	GA	G	>	C	TCTCCAGCG	tg	tp	fm1	no	tg2	p	HeLa_JM
rp2_5p_E-N.fst	rp2_5p_w9_9	269 272	R	14	CAA	CA	AA	A	>	G	TGACGATTA	tg	tp	fm1	no	tg2	p	HeLa_JM
rp2_5p_E-N.fst	rp2_5p_w9_9	269 272	R	139	GGG	GG	GG	G	>	T	AGAGTGTTC	tg	tp	fm1	no	tg2	p	HeLa_JM
rp2_5p_E-N.fst	rp2_5p_w10_10	269 272	R	199	CGA	CG	GA	G	>	T	GTTCTAATC	tg	tp	fm1	no	tg2	p	HeLa_JM
rp2_5p_E-N.fst	rp2_5p_w11_11	269 272	C	145	TCG	TC	CG	C	>	A	TTCTAGAGC	tg	tp	fm1	no	tg2	p	HeLa_JM
rp2_5p_E-N.fst	rp2_5p_w12_12	269 272	R	181	TCA	TC	CA	C	>	T	CCGTTATCG	tg	tp	fm1	no	tg2	p	HeLa_JM
rp2_5p_E-N.fst	rp2_5p_w13_13	269 272	R	11	TGA	TG	GA	G	>	T	TGTTTACAA	tg	tp	fm1	no	tg2	p	HeLa_JM
rp2_5p_E-N.fst	rp2_5p_w13_13	269 272	R	164	AGA	AG	GA	G	>	A	AGCAAACTC	tg	tp	fm1	no	tg2	p	HeLa_JM
rp2_5p_E-N.fst	rp2_5p_w14_14	269 272	R	194	AGG	AG	GG	G	>	T	CGAATGTTC	tg	tp	fm1	no	tg2	p	HeLa_JM
rp2_5p_E-N.fst	rp2_5p_w15_15	269 272	R	157	AGA	AG	GA	G	>	C	CAAACAGAG	tg	tp	fm1	no	tg2	p	HeLa_JM
rp2_5p_E-N.fst	rp2_5p_w16_16	269 272	C	116	TCA	TC	CA	C	>	T	TTTTTATTT	tg	tp	fm1	no	tg2	p	HeLa_JM
rp2_5p_E-N.fst	rp2_5p_w16_16	269 272	C	195	GGT	GG	GT	G	>	T	GAAGTTTCG	tg	tp	fm1	no	tg2	p	HeLa_JM
rp2_5p_E-N.fst	rp2_5p_w16_16	269 272	C	262	GAC	GA	AC	A	>	-	TCGG-CGGA	tg	tp	fm1	no	tg2	p	HeLa_JM
rp2_5p_E-N.fst	rp2_5p_w17_17	269 272	C	168	TCT	TC	CT	C	>	T	GACTTTAAA	tg	tp	fm1	no	tg2	p	HeLa_JM
rp20_5p_E-N.fst	rp20_5p_W1_1	259	R	199	CGA	CG	GA	G	>	T	GTTCTAATC	hg	tp	fm1	no	hg1	p	HeLa_JM
rp20_5p_E-N.fst	rp20_5p_W2_2	259	R	164	AGA	AG	GA	G	>	A	AGCAAACTC	hg	tp	fm1	no	hg1	p	HeLa_JM
rp20_5p_E-N.fst	rp20_5p_W3_3	259	R	140	GGT	GG	GT	G	>	C	GAGGCTTCT	hg	tp	fm1	no	hg1	p	HeLa_JM
rp20_5p_E-N.fst	rp20_5p_W4_4	259	R	194	AGG	AG	GG	G	>	A	CGAAAGTTC	hg	tp	fm1	no	hg1	p	HeLa_JM
rp20_5p_E-N.fst	rp20_5p_W5_5	259	R	185	CGA	CG	GA	G	>	A	CATCAACTT	hg	tp	fm1	no	hg1	p	HeLa_JM
rp20_5p_E-N.fst	rp20_5p_W6_6	259	R	199	CGA	CG	GA	G	>	C	GTTCCAATC	hg	tp	fm1	no	hg1	p	HeLa_JM
rp20_5p_E-N.fst	rp20_5p_W7_7	259	R	159	AGA	AG	GA	G	>	A	AAGAAAGCA	hg	tp	fm1	no	hg1	p	HeLa_JM
rp20_5p_E-N.fst	rp20_5p_W8_8	259	R	217	CCA	CC	CA	C	>	A	TAACAACGG	hg	tp	fm1	no	hg1	p	HeLa_JM
rp20_5p_E-N.fst	rp20_5p_W9_9	259	R	136	AGA	AG	GA	G	>	C	TCTACAGGG	hg	tp	fm1	no	hg1	p	HeLa_JM
rp20_5p_E-N.fst	rp20_5p_W10_10	259	R	164	AGA	AG	GA	G	>	C	AGCACACTC	hg	tp	fm1	no	hg1	p	HeLa_JM
rp20_5p_E-N.fst	rp20_5p_W10_10	259	R	251	AGC	AG	GC	G	>	C	CTCACCTGA	hg	tp	fm1	no	hg1	p	HeLa_JM
rp20_5p_E-N.fst	rp20_5p_W10_10	259	R	293	CCG	CC	CG	C	>	G	AGCCGG	hg	tp	fm1	no	hg1	p	HeLa_JM
rp20_5p_E-N.fst	rp20_5p_W11_11	259	R	194	AGG	AG	GG	G	>	C	CGAACGTTC	hg	tp	fm1	no	hg1	p	HeLa_JM
rp20_5p_E-N.fst	rp20_5p_W12_12	259	R	136	AGA	AG	GA	G	>	C	TCTACAGGG	hg	tp	fm1	no	hg1	p	HeLa_JM
rp21_5p_E-N.fst	rp21_5p_W1_1	259 269	R	199	CGA	CG	GA	G	>	T	GTTCTAATC	hg	tp	fm1	no	hg2	p	HeLa_JM
rp21_5p_E-N.fst	rp21_5p_W2_2	259 269	R	164	AGA	AG	GA	G	>	T	AGCATACTC	hg	tp	fm1	no	hg2	p	HeLa_JM
rp21_5p_E-N.fst	rp21_5p_W3_3	259 269	R	136	AGA	AG	GA	G	>	C	TCTACAGGG	hg	tp	fm1	no	hg2	p	HeLa_JM
rp21_5p_E-N.fst	rp21_5p_W4_4	259 269	R	136	AGA	AG	GA	G	>	A	TCTAAAGGG	hg	tp	fm1	no	hg2	p	HeLa_JM
rp21_5p_E-N.fst	rp21_5p_W5_5	259 269	R	185	CGA	CG	GA	G	>	T	CATCTACTT	hg	tp	fm1	no	hg2	p	HeLa_JM
rp21_5p_E-N.fst	rp21_5p_W5_5	259 269	R	274	GGA	GG	GA	G	>	A	GGCGAAACC	hg	tp	fm1	no	hg2	p	HeLa_JM
rp21_5p_E-N.fst	rp21_5p_W6_6	259 269	R	194	AGG	AG	GG	G	>	A	CGAAAGTTC	hg	tp	fm1	no	hg2	p	HeLa_JM
rp21_5p_E-N.fst	rp21_5p_W7_7	259 269	R	199	CGA	CG	GA	G	>	T	GTTCTAATC	hg	tp	fm1	no	hg2	p	HeLa_JM
rp21_5p_E-N.fst	rp21_5p_W8_8	259 269	R	174	TCT	TC	CT	C	>	T	AAATTTGCC	hg	tp	fm1	no	hg2	p	HeLa_JM
rp21_5p_E-N.fst	rp21_5p_W9_9	259 269	R	164	AGA	AG	GA	G	>	A	AGCAAACTC	hg	tp	fm1	no	hg2	p	HeLa_JM
rp21_5p_E-N.fst	rp21_5p_W10_10	259 269	R	164	AGA	AG	GA	G	>	A	AGCAAACTC	hg	tp	fm1	no	hg2	p	HeLa_JM
rp21_5p_E-N.fst	rp21_5p_W11_11	259 269	R	136	AGA	AG	GA	G	>	C	TCTACAGGG	hg	tp	fm1	no	hg2	p	HeLa_JM
rp21_5p_E-N.fst	rp21_5p_W11_11	259 269	R	164	AGA	AG	GA	G	>	T	AGCATACTC	hg	tp	fm1	no	hg2	p	HeLa_JM
rp21_5p_E-N.fst	rp21_5p_W12_12	259 269	R	161	AGC	AG	GC	G	>	A	GAGAACAGA	hg	tp	fm1	no	hg2	p	HeLa_JM
rp21_5p_E-N.fst	rp21_5p_W13_13	259 269	R	136	AGA	AG	GA	G	>	C	TCTACAGGG	hg	tp	fm1	no	hg2	p	HeLa_JM
rp21_5p_E-N.fst	rp21_5p_W13_13	259 269	R	164	AGA	AG	GA	G	>	T	AGCATACTC	hg	tp	fm1	no	hg2	p	HeLa_JM
rp21_5p_E-N.fst	rp21_5p_W14_14	259 269	R	161	AGC	AG	GC	G	>	A	GAGAACAGA	hg	tp	fm1	no	hg2	p	HeLa_JM
rp21_5p_E-N.fst	rp21_5p_W15_15	259 269	R	199	CGA	CG	GA	G	>	T	GTTCTAATC	hg	tp	fm1	no	hg2	p	HeLa_JM
rp21_5p_E-N.fst	rp21_5p_W16_16	259 269	R	136	AGA	AG	GA	G	>	A	TCTAAAGGG	hg	tp	fm1	no	hg2	p	HeLa_JM
rp21_5p_E-N.fst	rp21_5p_W17_17	259 269	R	185	CGA	CG	GA	G	>	A	CATCAACTT	hg	tp	fm1	no	hg2	p	HeLa_JM
rp21_5p_E-N.fst	rp21_5p_W18_18	259 269	R	11	TGA	TG	GA	G	>	C	TGTTCACAA	hg	tp	fm1	no	hg2	p	HeLa_JM
rp21_5p_E-N.fst	rp21_5p_W18_18	259 269	R	104	CGA	CG	GA	G	>	A	GCTCAACAG	hg	tp	fm1	no	hg2	p	HeLa_JM
rp21_5p_E-N.fst	rp21_5p_W18_18	259 269	R	159	AGA	AG	GA	G	>	A	AAGAAAGCA	hg	tp	fm1	no	hg2	p	HeLa_JM
rp21_5p_E-N.fst	rp21_5p_W18_18	259 269	R	260	CGG	CG	GG	G	>	A	CGTCAGACG	hg	tp	fm1	no	hg2	p	HeLa_JM
rp21_5p_E-N.fst	rp21_5p_W19_19	259 269	R	199	CGA	CG	GA	G	>	T	GTTCTAATC	hg	tp	fm1	no	hg2	p	HeLa_JM
rp21_5p_E-N.fst	rp21_5p_W19_19	259 269	R	239	GGA	GG	GA	G	>	T	CCCGTATCC	hg	tp	fm1	no	hg2	p	HeLa_JM
rp21_5p_E-N.fst	rp21_5p_W20_20	259 269	R	185	CGA	CG	GA	G	>	A	CATCAACTT	hg	tp	fm1	no	hg2	p	HeLa_JM
rp21_5p_E-N.fst	rp21_5p_W20_20	259 269	R	191	CGA	CG	GA	G	>	A	CTTCAAAGG	hg	tp	fm1	no	hg2	p	HeLa_JM
rp21_5p_E-N.fst	rp21_5p_W20_20	259 269	R	199	CGA	CG	GA	G	>	C	GTTCCAATC	hg	tp	fm1	no	hg2	p	HeLa_JM
rp21_5p_E-N.fst	rp21_5p_W20_20	259 269	R	224	CGA	CG	GA	G	>	T	GGCCTAAAT	hg	tp	fm1	no	hg2	p	HeLa_JM
rp21_5p_E-N.fst	rp21_5p_W21_21	259 269	R	195	GGT	GG	GT	G	>	A	GAAGATTCG	hg	tp	fm1	no	hg2	p	HeLa_JM
rp21_5p_E-N.fst	rp21_5p_W22_22	259 269	R	164	AGA	AG	GA	G	>	C	AGCACACTC	hg	tp	fm1	no	hg2	p	HeLa_JM
rp21_5p_E-N.fst	rp21_5p_W23_23	259 269	R	140	GGT	GG	GT	G	>	A	GAGGATTCT	hg	tp	fm1	no	hg2	p	HeLa_JM
rp21_5p_E-N.fst	rp21_5p_W24_24	259 269	R	185	CGA	CG	GA	G	>	C	CATCCACTT	hg	tp	fm1	no	hg2	p	HeLa_JM
rp21_5p_E-N.fst	rp21_5p_W25_25	259 269	R	139	GGG	GG	GG	G	>	T	AGAGTGTTC	hg	tp	fm1	no	hg2	p	HeLa_JM
rp21_5p_E-N.fst	rp21_5p_W26_26	259 269	R	164	AGA	AG	GA	G	>	A	AGCAAACTC	hg	tp	fm1	no	hg2	p	HeLa_JM
rp21_5p_E-N.fst	rp21_5p_W27_27	259 269	R	136	AGA	AG	GA	G	>	T	TCTATAGGG	hg	tp	fm1	no	hg2	p	HeLa_JM
rp3_5p_E-N.fst	rp3_5p_W1_1	263 269 272	R	136	AGA	AG	GA	G	>	A	TCTAAAGGG	tg	tp	fm1	no	tg3	p	HeLa_JM
rp3_5p_E-N.fst	rp3_5p_W2_2	263 269 272	R	11	TGA	TG	GA	G	>	C	TGTTCACAA	tg	tp	fm1	no	tg3	p	HeLa_JM
rp3_5p_E-N.fst	rp3_5p_W2_2	263 269 272	R	199	CGA	CG	GA	G	>	T	GTTCTAATC	tg	tp	fm1	no	tg3	p	HeLa_JM
rp3_5p_E-N.fst	rp3_5p_W3_3	263 269 272	R	157	AGA	AG	GA	G	>	T	CAAATAGAG	tg	tp	fm1	no	tg3	p	HeLa_JM
rp3_5p_E-N.fst	rp3_5p_W4_4	263 269 272	R	88	CGA	CG	GA	G	>	A	AGTCAACGA	tg	tp	fm1	no	tg3	p	HeLa_JM
rp3_5p_E-N.fst	rp3_5p_W4_4	263 269 272	R	164	AGA	AG	GA	G	>	T	AGCATACTC	tg	tp	fm1	no	tg3	p	HeLa_JM
rp3_5p_E-N.fst	rp3_5p_W5_5	263 269 272	R	261	GGA	GG	GA	G	>	T	GTCGTACGG	tg	tp	fm1	no	tg3	p	HeLa_JM
rp3_5p_E-N.fst	rp3_5p_W6_6	263 269 272	R	164	AGA	AG	GA	G	>	A	AGCAAACTC	tg	tp	fm1	no	tg3	p	HeLa_JM
rp3_5p_E-N.fst	rp3_5p_W6_6	263 269 272	R	224	CGA	CG	GA	G	>	T	GGCCTAAAT	tg	tp	fm1	no	tg3	p	HeLa_JM
rp3_5p_E-N.fst	rp3_5p_W7_7	263 269 272	R	164	AGA	AG	GA	G	>	A	AGCAAACTC	tg	tp	fm1	no	tg3	p	HeLa_JM
rp3_5p_E-N.fst	rp3_5p_W8_8	263 269 272	R	95	AGC	AG	GC	G	>	A	GAGAACCCT	tg	tp	fm1	no	tg3	p	HeLa_JM
rp3_5p_E-N.fst	rp3_5p_W9_9	263 269 272	R	164	AGA	AG	GA	G	>	C	AGCACACTC	tg	tp	fm1	no	tg3	p	HeLa_JM
rp3_5p_E-N.fst	rp3_5p_W10_10	263 269 272	R	164	AGA	AG	GA	G	>	A	AGCAAACTC	tg	tp	fm1	no	tg3	p	HeLa_JM
rp3_5p_E-N.fst	rp3_5p_W11_11	263 269 272	R	164	AGA	AG	GA	G	>	A	AGCAAACTC	tg	tp	fm1	no	tg3	p	HeLa_JM
rp3_5p_E-N.fst	rp3_5p_W12_12	263 269 272	C	174	TCT	TC	CT	C	>	G	AAATGTGCC	tg	tp	fm1	no	tg3	p	HeLa_JM
rp3_5p_E-N.fst	rp3_5p_W13_13	263 269 272	R	88	CGA	CG	GA	G	>	A	AGTCAACGA	tg	tp	fm1	no	tg3	p	HeLa_JM
rp3_5p_E-N.fst	rp3_5p_W13_13	263 269 272	R	157	AGA	AG	GA	G	>	T	CAAATAGAG	tg	tp	fm1	no	tg3	p	HeLa_JM
rp3_5p_E-N.fst	rp3_5p_W14_14	263 269 272	R	136	AGA	AG	GA	G	>	C	TCTACAGGG	tg	tp	fm1	no	tg3	p	HeLa_JM
rp3_5p_E-N.fst	rp3_5p_W15_15	263 269 272	R	159	AGA	AG	GA	G	>	C	AAGACAGCA	tg	tp	fm1	no	tg3	p	HeLa_JM
rp3_5p_E-N.fst	rp3_5p_W16_16	263 269 272	R	157	AGA	AG	GA	G	>	A	CAAAAAGAG	tg	tp	fm1	no	tg3	p	HeLa_JM
rp3_5p_E-N.fst	rp3_5p_W17_17	263 269 272	R	181	TCA	TC	CA	C	>	A	CCGTAATCG	tg	tp	fm1	no	tg3	p	HeLa_JM
rp3_5p_E-N.fst	rp3_5p_W18_18	263 269 272	R	146	CGA	CG	GA	G	>	C	TCTCCAGCG	tg	tp	fm1	no	tg3	p	HeLa_JM
rp3_5p_E-N.fst	rp3_5p_W19_19	263 269 272	R	159	AGA	AG	GA	G	>	C	AAGACAGCA	tg	tp	fm1	no	tg3	p	HeLa_JM
rp4_5p_E-N.fst	rp4_5p_W1_1	259	R	136	AGA	AG	GA	G	>	A	TCTAAAGGG	tg	tp	fm1	no	tg1	p	HeLa_JM
rp4_5p_E-N.fst	rp4_5p_W1_1	259	R	190	TCG	TC	CG	C	>	T	ACTTTGAAG	tg	tp	fm1	no	tg1	p	HeLa_JM
rp4_5p_E-N.fst	rp4_5p_W2_2	259	R	139	GGG	GG	GG	G	>	A	AGAGAGTTC	tg	tp	fm1	no	tg1	p	HeLa_JM
rp4_5p_E-N.fst	rp4_5p_W3_3	259	R	138	AGG	AG	GG	G	>	T	TAGATGGTT	tg	tp	fm1	no	tg1	p	HeLa_JM
rp4_5p_E-N.fst	rp4_5p_W4_4	259	R	164	AGA	AG	GA	G	>	A	AGCAAACTC	tg	tp	fm1	no	tg1	p	HeLa_JM
rp4_5p_E-N.fst	rp4_5p_W5_5	259	C	198	TCG	TC	CG	C	>	T	GGTTTGAAT	tg	tp	fm1	no	tg1	p	HeLa_JM
rp4_5p_E-N.fst	rp4_5p_W6_6	259	R	139	GGG	GG	GG	G	>	A	AGAGAGTTC	tg	tp	fm1	no	tg1	p	HeLa_JM
rp4_5p_E-N.fst	rp4_5p_W7_7	259	R	185	CGA	CG	GA	G	>	A	CATCAACTT	tg	tp	fm1	no	tg1	p	HeLa_JM
rp4_5p_E-N.fst	rp4_5p_W8_8	259	R	199	CGA	CG	GA	G	>	A	GTTCAAATC	tg	tp	fm1	no	tg1	p	HeLa_JM
rp4_np_E-N.fst	rp4_np_W1_1	259	R	199	CGA	CG	GA	G	>	T	GTTCTAATC	tg	tp	fm1	no	tg1	nk	HeLa_JM
rp4_np_E-N.fst	rp4_np_W2_2	259	R	136	AGA	AG	GA	G	>	C	TCTACAGGG	tg	tp	fm1	no	tg1	nk	HeLa_JM
rp4_np_E-N.fst	rp4_np_W3_3	259	R	199	CGA	CG	GA	G	>	T	GTTCTAATC	tg	tp	fm1	no	tg1	nk	HeLa_JM
rp4_np_E-N.fst	rp4_np_W4_4	259	R	136	AGA	AG	GA	G	>	C	TCTACAGGG	tg	tp	fm1	no	tg1	nk	HeLa_JM
rp4_np_E-N.fst	rp4_np_W5_5	259	R	104	CGA	CG	GA	G	>	C	GCTCCACAG	tg	tp	fm1	no	tg1	nk	HeLa_JM
rp4_np_E-N.fst	rp4_np_W5_5	259	R	164	AGA	AG	GA	G	>	A	AGCAAACTC	tg	tp	fm1	no	tg1	nk	HeLa_JM
rp4_np_E-N.fst	rp4_np_W5_5	259	R	199	CGA	CG	GA	G	>	C	GTTCCAATC	tg	tp	fm1	no	tg1	nk	HeLa_JM
rp4_np_E-N.fst	rp4_np_W6_6	259	R	11	TGA	TG	GA	G	>	A	TGTTAACAA	tg	tp	fm1	no	tg1	nk	HeLa_JM
rp4_np_E-N.fst	rp4_np_W6_6	259	R	146	CGA	CG	GA	G	>	C	TCTCCAGCG	tg	tp	fm1	no	tg1	nk	HeLa_JM
rp4_np_E-N.fst	rp4_np_W7_7	259	R	159	AGA	AG	GA	G	>	C	AAGACAGCA	tg	tp	fm1	no	tg1	nk	HeLa_JM
rp4_np_E-N.fst	rp4_np_W8_8	259	R	138	AGG	AG	GG	G	>	A	TAGAAGGTT	tg	tp	fm1	no	tg1	nk	HeLa_JM
rp4_np_E-N.fst	rp4_np_W9_9	259	R	151	GGC	GG	GC	G	>	T	AGCGTCCAA	tg	tp	fm1	no	tg1	nk	HeLa_JM
rp4_np_E-N.fst	rp4_np_W10_10	259	R	146	CGA	CG	GA	G	>	C	TCTCCAGCG	tg	tp	fm1	no	tg1	nk	HeLa_JM
rp4_np_E-N.fst	rp4_np_W11_11	259	R	159	AGA	AG	GA	G	>	C	AAGACAGCA	tg	tp	fm1	no	tg1	nk	HeLa_JM
rp4_np_E-N.fst	rp4_np_W12_12	259	R	157	AGA	AG	GA	G	>	T	CAAATAGAG	tg	tp	fm1	no	tg1	nk	HeLa_JM
rp4_np_E-N.fst	rp4_np_W12_12	259	R	254	TGA	TG	GA	G	>	A	AGCTAACGT	tg	tp	fm1	no	tg1	nk	HeLa_JM
rp4_np_E-N.fst	rp4_np_W13_13	259	R	185	CGA	CG	GA	G	>	A	CATCAACTT	tg	tp	fm1	no	tg1	nk	HeLa_JM
rp4_np_E-N.fst	rp4_np_W14_14	259	R	139	GGG	GG	GG	G	>	C	AGAGCGTTC	tg	tp	fm1	no	tg1	nk	HeLa_JM
rp4_np_E-N.fst	rp4_np_W15_15	259	R	11	TGA	TG	GA	G	>	A	TGTTAACAA	tg	tp	fm1	no	tg1	nk	HeLa_JM
rp4_np_E-N.fst	rp4_np_W15_15	259	R	146	CGA	CG	GA	G	>	C	TCTCCAGCG	tg	tp	fm1	no	tg1	nk	HeLa_JM
rp4_np_E-N.fst	rp4_np_W16_16	259	R	108	AGA	AG	GA	G	>	A	GACAAATCT	tg	tp	fm1	no	tg1	nk	HeLa_JM
rp4_np_E-N.fst	rp4_np_W16_16	259	R	136	AGA	AG	GA	G	>	T	TCTATAGGG	tg	tp	fm1	no	tg1	nk	HeLa_JM
rp4_np_E-N.fst	rp4_np_W17_17	259	R	11	TGA	TG	GA	G	>	A	TGTTAACAA	tg	tp	fm1	no	tg1	nk	HeLa_JM
rp4_np_E-N.fst	rp4_np_W17_17	259	R	104	CGA	CG	GA	G	>	C	GCTCCACAG	tg	tp	fm1	no	tg1	nk	HeLa_JM
rp4_np_E-N.fst	rp4_np_W17_17	259	R	199	CGA	CG	GA	G	>	C	GTTCCAATC	tg	tp	fm1	no	tg1	nk	HeLa_JM
rp4_np_E-N.fst	rp4_np_W19_19	259	R	136	AGA	AG	GA	G	>	T	TCTATAGGG	tg	tp	fm1	no	tg1	nk	HeLa_JM
rp4_np_E-N.fst	rp4_np_W20_20	259	R	11	TGA	TG	GA	G	>	A	TGTTAACAA	tg	tp	fm1	no	tg1	nk	HeLa_JM
rp4_np_E-N.fst	rp4_np_W20_20	259	R	254	TGA	TG	GA	G	>	T	AGCTTACGT	tg	tp	fm1	no	tg1	nk	HeLa_JM
rp4_np_E-N.fst	rp4_np_W21_21	259	R	199	CGA	CG	GA	G	>	A	GTTCAAATC	tg	tp	fm1	no	tg1	nk	HeLa_JM
rp4_np_E-N.fst	rp4_np_W22_22	259	R	164	AGA	AG	GA	G	>	A	AGCAAACTC	tg	tp	fm1	no	tg1	nk	HeLa_JM
rp4_np_E-N.fst	rp4_np_W23_23	259	R	146	CGA	CG	GA	G	>	C	TCTCCAGCG	tg	tp	fm1	no	tg1	nk	HeLa_JM
rp4_np_E-N.fst	rp4_np_W24_24	259	R	11	TGA	TG	GA	G	>	C	TGTTCACAA	tg	tp	fm1	no	tg1	nk	HeLa_JM
rp4_np_E-N.fst	rp4_np_W24_24	259	R	164	AGA	AG	GA	G	>	A	AGCAAACTC	tg	tp	fm1	no	tg1	nk	HeLa_JM
rp4_np_E-N.fst	rp4_np_W25_25	259	R	185	CGA	CG	GA	G	>	A	CATCAACTT	tg	tp	fm1	no	tg1	nk	HeLa_JM
rp4_np_E-N.fst	rp4_np_W25_25	259	R	254	TGA	TG	GA	G	>	T	AGCTTACGT	tg	tp	fm1	no	tg1	nk	HeLa_JM
rp4_np_E-N.fst	rp4_np_W26_26	259	R	88	CGA	CG	GA	G	>	A	AGTCAACGA	tg	tp	fm1	no	tg1	nk	HeLa_JM
rp4_np_E-N.fst	rp4_np_W26_26	259	R	146	CGA	CG	GA	G	>	C	TCTCCAGCG	tg	tp	fm1	no	tg1	nk	HeLa_JM
rp4_np_E-N.fst	rp4_np_W27_27	259	R	146	CGA	CG	GA	G	>	C	TCTCCAGCG	tg	tp	fm1	no	tg1	nk	HeLa_JM
rp4_np_E-N.fst	rp4_np_W28_28	259	R	38	GTG	GT	TG	T	>	C	AATGCGTGG	tg	tp	fm1	no	tg1	nk	HeLa_JM
rp4_np_E-N.fst	rp4_np_W28_28	259	R	70	GCT	GC	CT	C	>	G	ACTGGTCTT	tg	tp	fm1	no	tg1	nk	HeLa_JM
rp4_np_E-N.fst	rp4_np_W28_28	259	R	89	GAC	GA	AC	A	>	T	GTCGTCGAG	tg	tp	fm1	no	tg1	nk	HeLa_JM
rp4_np_E-N.fst	rp4_np_W28_28	259	R	121	TCT	TC	CT	C	>	T	ATTTTTCTA	tg	tp	fm1	no	tg1	nk	HeLa_JM
rp4_np_E-N.fst	rp4_np_W28_28	259	R	133	TCT	TC	CT	C	>	A	TCTTATAGA	tg	tp	fm1	no	tg1	nk	HeLa_JM
rp4_np_E-N.fst	rp4_np_W28_28	259	R	184	TCG	TC	CG	C	>	T	TCATTGACT	tg	tp	fm1	no	tg1	nk	HeLa_JM
rp4_np_E-N.fst	rp4_np_W28_28	259	R	190	TCG	TC	CG	C	>	T	ACTTTGAAG	tg	tp	fm1	no	tg1	nk	HeLa_JM
rp4_np_E-N.fst	rp4_np_W28_28	259	R	194	AGG	AG	GG	G	>	A	CGAAAGTTC	tg	tp	fm1	no	tg1	nk	HeLa_JM
rp4_np_E-N.fst	rp4_np_W28_28	259	R	195	GGT	GG	GT	G	>	A	GAAGATTCG	tg	tp	fm1	no	tg1	nk	HeLa_JM
rp4_np_E-N.fst	rp4_np_W28_28	259	R	212	TCT	TC	CT	C	>	T	CCCTTTAAC	tg	tp	fm1	no	tg1	nk	HeLa_JM
rp4_np_E-N.fst	rp4_np_W28_28	259	R	253	CTG	CT	TG	T	>	G	CAGCGGACG	tg	tp	fm1	no	tg1	nk	HeLa_JM
rp4_np_E-N.fst	rp4_np_W30_30	259	R	159	AGA	AG	GA	G	>	A	AAGAAAGCA	tg	tp	fm1	no	tg1	nk	HeLa_JM
rp4_np_E-N.fst	rp4_np_W30_30	259	R	199	CGA	CG	GA	G	>	C	GTTCCAATC	tg	tp	fm1	no	tg1	nk	HeLa_JM
rp4_np_E-N.fst	rp4_np_W32_32	259	C	143	TCT	TC	CT	C	>	T	GGTTTTCGA	tg	tp	fm1	no	tg1	nk	HeLa_JM
rp5_5p_A_E-N.fst	rp5_5p_A_W1_1	259 269	R	136	AGA	AG	GA	G	>	A	TCTAAAGGG	tg	tp	fm1	no	tg2	p	HeLa_JM
rp5_5p_A_E-N.fst	rp5_5p_A_W2_2	259 269	R	211	CTC	CT	TC	T	>	A	CCCCACTAA	tg	tp	fm1	no	tg2	p	HeLa_JM
rp5_5p_A_E-N.fst	rp5_5p_A_W4_4	259 269	R	136	AGA	AG	GA	G	>	T	TCTATAGGG	tg	tp	fm1	no	tg2	p	HeLa_JM
rp5_5p_A_E-N.fst	rp5_5p_A_W5_5	259 269	C	145	TCG	TC	CG	C	>	G	TTCTGGAGC	tg	tp	fm1	no	tg2	p	HeLa_JM
rp5_5p_A_E-N.fst	rp5_5p_A_W6_6	259 269	R	138	AGG	AG	GG	G	>	A	TAGAAGGTT	tg	tp	fm1	no	tg2	p	HeLa_JM
rp5_5p_A_E-N.fst	rp5_5p_A_W7_7	259 269	R	176	TGC	TG	GC	G	>	A	ATCTACCGT	tg	tp	fm1	no	tg2	p	HeLa_JM
rp5_5p_A_E-N.fst	rp5_5p_A_W7_7	259 269	R	177	GCC	GC	CC	C	>	A	TCTGACGTC	tg	tp	fm1	no	tg2	p	HeLa_JM
rp5_5p_A_E-N.fst	rp5_5p_A_W8_8	259 269	R	138	AGG	AG	GG	G	>	T	TAGATGGTT	tg	tp	fm1	no	tg2	p	HeLa_JM
rp5_5p_C_E-N.fst	rp5_5p_C_W1_1	259 269	R	151	GGC	GG	GC	G	>	C	AGCGCCCAA	tg	tp	fm1	no	tg2	p	HeLa_JM
rp5_5p_C_E-N.fst	rp5_5p_C_W2_2	259 269	R	191	CGA	CG	GA	G	>	A	CTTCAAAGG	tg	tp	fm1	no	tg2	p	HeLa_JM
rp5_5p_C_E-N.fst	rp5_5p_C_W3_3	259 269	R	203	TCC	TC	CC	C	>	A	GAATACTTC	tg	tp	fm1	no	tg2	p	HeLa_JM
rp5_5p_C_E-N.fst	rp5_5p_C_W4_4	259 269	C	198	TCG	TC	CG	C	>	T	GGTTTGAAT	tg	tp	fm1	no	tg2	p	HeLa_JM
rp5_5p_C_E-N.fst	rp5_5p_C_W5_5	259 269	R	216	ACC	AC	CC	C	>	A	CTAAACACG	tg	tp	fm1	no	tg2	p	HeLa_JM
rp5_5p_E-N.fst	rp5_5p_W1_1	259 269	R	185	CGA	CG	GA	G	>	A	CATCAACTT	tg	tp	fm1	no	tg2	p	HeLa_JM
rp5_5p_E-N.fst	rp5_5p_W2_2	259 269	C	198	TCG	TC	CG	C	>	G	GGTTGGAAT	tg	tp	fm1	no	tg2	p	HeLa_JM
rp5_5p_E-N.fst	rp5_5p_W3_3	259 269	R	199	CGA	CG	GA	G	>	C	GTTCCAATC	tg	tp	fm1	no	tg2	p	HeLa_JM
rp5_5p_E-N.fst	rp5_5p_W4_4	259 269	C	198	TCG	TC	CG	C	>	T	GGTTTGAAT	tg	tp	fm1	no	tg2	p	HeLa_JM
rp5_5p_E-N.fst	rp5_5p_W5_5	259 269	R	136	AGA	AG	GA	G	>	C	TCTACAGGG	tg	tp	fm1	no	tg2	p	HeLa_JM
rp5_5p_E-N.fst	rp5_5p_W6_6	259 269	R	191	CGA	CG	GA	G	>	T	CTTCTAAGG	tg	tp	fm1	no	tg2	p	HeLa_JM
rp5_5p_E-N.fst	rp5_5p_W7_7	259 269	R	217	CCA	CC	CA	C	>	A	TAACAACGG	tg	tp	fm1	no	tg2	p	HeLa_JM
rp5_5p_E-N.fst	rp5_5p_W8_8	259 269	C	138	AGG	AG	GG	G	>	T	TAGATGGTT	tg	tp	fm1	no	tg2	p	HeLa_JM
rp5_5p_E-N.fst	rp5_5p_W9_9	259 269	C	208	CCC	CC	CC	C	>	T	CTTCTCCTC	tg	tp	fm1	no	tg2	p	HeLa_JM
rp5_5p_E-N.fst	rp5_5p_W10_10	259 269	C	153	CCA	CC	CA	C	>	G	CGGCGAAAG	tg	tp	fm1	no	tg2	p	HeLa_JM
rp5_5p_E-N.fst	rp5_5p_W11_11	259 269	R	191	CGA	CG	GA	G	>	A	CTTCAAAGG	tg	tp	fm1	no	tg2	p	HeLa_JM
rp5_5p_E-N.fst	rp5_5p_W12_12	259 269	C	167	CTC	CT	TC	T	>	G	AGACGCTAA	tg	tp	fm1	no	tg2	p	HeLa_JM
rp5_5p_E-N.fst	rp5_5p_W13_13	259 269	C	184	TCG	TC	CG	C	>	G	TCATGGACT	tg	tp	fm1	no	tg2	p	HeLa_JM
rp5_5p_E-N.fst	rp5_5p_W13_13	259 269	C	249	TCA	TC	CA	C	>	T	TCCTTAGCT	tg	tp	fm1	no	tg2	p	HeLa_JM
rp5_5p_E-N.fst	rp5_5p_W14_14	259 269	R	138	AGG	AG	GG	G	>	A	TAGAAGGTT	tg	tp	fm1	no	tg2	p	HeLa_JM
rp5_5p_E-N.fst	rp5_5p_W14_14	259 269	R	265	GGA	GG	GA	G	>	C	GACGCAGGC	tg	tp	fm1	no	tg2	p	HeLa_JM
rp5_5p_E-N.fst	rp5_5p_W15_15	259 269	C	181	TCA	TC	CA	C	>	T	CCGTTATCG	tg	tp	fm1	no	tg2	p	HeLa_JM
rp5_5p_E-N.fst	rp5_5p_W16_16	259 269	R	157	AGA	AG	GA	G	>	A	CAAAAAGAG	tg	tp	fm1	no	tg2	p	HeLa_JM
rp5_5p_E-N.fst	rp5_5p_W17_17	259 269	C	150	CGG	CG	GG	G	>	T	GAGCTGCCA	tg	tp	fm1	no	tg2	p	HeLa_JM
rp5_5p_E-N.fst	rp5_5p_W18_18	259 269	R	88	CGA	CG	GA	G	>	T	AGTCTACGA	tg	tp	fm1	no	tg2	p	HeLa_JM
rp5_5p_E-N.fst	rp5_5p_W18_18	259 269	R	146	CGA	CG	GA	G	>	A	TCTCAAGCG	tg	tp	fm1	no	tg2	p	HeLa_JM
rp5_5p_E-N.fst	rp5_5p_W18_18	259 269	R	199	CGA	CG	GA	G	>	T	GTTCTAATC	tg	tp	fm1	no	tg2	p	HeLa_JM
rp5_5p_E-N.fst	rp5_5p_W19_19	259 269	R	195	GGT	GG	GT	G	>	A	GAAGATTCG	tg	tp	fm1	no	tg2	p	HeLa_JM
rp5_5p_E-N.fst	rp5_5p_W20_20	259 269	C	181	TCA	TC	CA	C	>	T	CCGTTATCG	tg	tp	fm1	no	tg2	p	HeLa_JM
rp5_5p_E-N.fst	rp5_5p_W20_20	259 269	C	250	CAG	CA	AG	A	>	T	CCTCTGCTG	tg	tp	fm1	no	tg2	p	HeLa_JM
rp5_5p_E-N.fst	rp5_5p_W21_21	259 269	R	157	AGA	AG	GA	G	>	A	CAAAAAGAG	tg	tp	fm1	no	tg2	p	HeLa_JM
rp5_5p_G_E-N.fst	rp5_5p_G_W1_1	259 269	C	198	TCG	TC	CG	C	>	G	GGTTGGAAT	tg	tp	fm1	no	tg2	p	HeLa_JM
rp5_5p_G_E-N.fst	rp5_5p_G_W2_2	259 269	C	168	TCT	TC	CT	C	>	G	GACTGTAAA	tg	tp	fm1	no	tg2	p	HeLa_JM
rp5_5p_G_E-N.fst	rp5_5p_G_W3_3	259 269	R	161	AGC	AG	GC	G	>	A	GAGAACAGA	tg	tp	fm1	no	tg2	p	HeLa_JM
rp5_5p_G_E-N.fst	rp5_5p_G_W4_4	259 269	R	1	GGA	GG	GA	G	>	T	CCCGTAATT	tg	tp	fm1	no	tg2	p	HeLa_JM
rp5_5p_G_E-N.fst	rp5_5p_G_W4_4	259 269	R	104	CGA	CG	GA	G	>	C	GCTCCACAG	tg	tp	fm1	no	tg2	p	HeLa_JM
rp5_5p_G_E-N.fst	rp5_5p_G_W4_4	259 269	R	159	AGA	AG	GA	G	>	C	AAGACAGCA	tg	tp	fm1	no	tg2	p	HeLa_JM
rp5_5p_G_E-N.fst	rp5_5p_G_W5_5	259 269	R	210	CCT	CC	CT	C	>	A	TCCCATCTA	tg	tp	fm1	no	tg2	p	HeLa_JM
rp5_5p_T_E-N.fst	rp5_5p_T_W1_1	259 269	C	188	CTT	CT	TT	T	>	C	CGACCTCGA	tg	tp	fm1	no	tg2	p	HeLa_JM
rp5_5p_T_E-N.fst	rp5_5p_T_W1_1	259 269	C	190	TCG	TC	CG	C	>	A	ACTTAGAAG	tg	tp	fm1	no	tg2	p	HeLa_JM
rp5_5p_T_E-N.fst	rp5_5p_T_W1_1	259 269	C	212	TCT	TC	CT	C	>	T	CCCTTTAAC	tg	tp	fm1	no	tg2	p	HeLa_JM
rp5_5p_T_E-N.fst	rp5_5p_T_W1_1	259 269	C	242	TCC	TC	CC	C	>	T	GGATTCCTC	tg	tp	fm1	no	tg2	p	HeLa_JM
rp5_5p_T_E-N.fst	rp5_5p_T_W1_1	259 269	C	249	TCA	TC	CA	C	>	A	TCCTAAGCT	tg	tp	fm1	no	tg2	p	HeLa_JM
rp5_5p_T_E-N.fst	rp5_5p_T_W1_1	259 269	C	288	TCA	TC	CA	C	>	T	ACCTTAGCC	tg	tp	fm1	no	tg2	p	HeLa_JM
rp5_5p_T_E-N.fst	rp5_5p_T_W2_2	259 269	R	191	CGA	CG	GA	G	>	C	CTTCCAAGG	tg	tp	fm1	no	tg2	p	HeLa_JM
rp5_5p_T_E-N.fst	rp5_5p_T_W3_3	259 269	R	191	CGA	CG	GA	G	>	A	CTTCAAAGG	tg	tp	fm1	no	tg2	p	HeLa_JM
rp5_5p_T_E-N.fst	rp5_5p_T_W3_3	259 269	R	199	CGA	CG	GA	G	>	A	GTTCAAATC	tg	tp	fm1	no	tg2	p	HeLa_JM
rp5_5p_T_E-N.fst	rp5_5p_T_W4_4	259 269	R	157	AGA	AG	GA	G	>	C	CAAACAGAG	tg	tp	fm1	no	tg2	p	HeLa_JM
rp5_np_E-N.fst	rp5_np_W1_1	259 269	R	88	CGA	CG	GA	G	>	T	AGTCTACGA	tg	tp	fm1	no	tg2	nk	HeLa_JM
rp5_np_E-N.fst	rp5_np_W1_1	259 269	R	164	AGA	AG	GA	G	>	A	AGCAAACTC	tg	tp	fm1	no	tg2	nk	HeLa_JM
rp5_np_E-N.fst	rp5_np_W2_2	259 269	R	199	CGA	CG	GA	G	>	C	GTTCCAATC	tg	tp	fm1	no	tg2	nk	HeLa_JM
rp5_np_E-N.fst	rp5_np_W3_3	259 269	R	199	CGA	CG	GA	G	>	A	GTTCAAATC	tg	tp	fm1	no	tg2	nk	HeLa_JM
rp5_np_E-N.fst	rp5_np_W5_4	259 269	R	199	CGA	CG	GA	G	>	C	GTTCCAATC	tg	tp	fm1	no	tg2	nk	HeLa_JM
rp5_np_E-N.fst	rp5_np_W6_5	259 269	R	11	TGA	TG	GA	G	>	T	TGTTTACAA	tg	tp	fm1	no	tg2	nk	HeLa_JM
rp5_np_E-N.fst	rp5_np_W6_5	259 269	R	164	AGA	AG	GA	G	>	C	AGCACACTC	tg	tp	fm1	no	tg2	nk	HeLa_JM
rp5_np_E-N.fst	rp5_np_W7_6	259 269	R	157	AGA	AG	GA	G	>	C	CAAACAGAG	tg	tp	fm1	no	tg2	nk	HeLa_JM
rp5_np_E-N.fst	rp5_np_W7_6	259 269	R	164	AGA	AG	GA	G	>	A	AGCAAACTC	tg	tp	fm1	no	tg2	nk	HeLa_JM
rp5_np_E-N.fst	rp5_np_W8_7	259 269	R	108	AGA	AG	GA	G	>	T	GACATATCT	tg	tp	fm1	no	tg2	nk	HeLa_JM
rp5_np_E-N.fst	rp5_np_W8_7	259 269	R	136	AGA	AG	GA	G	>	C	TCTACAGGG	tg	tp	fm1	no	tg2	nk	HeLa_JM
rp5_np_E-N.fst	rp5_np_W9_8	259 269	R	161	AGC	AG	GC	G	>	A	GAGAACAGA	tg	tp	fm1	no	tg2	nk	HeLa_JM
rp5_np_E-N.fst	rp5_np_W10_9	259 269	R	150	CGG	CG	GG	G	>	A	GAGCAGCCA	tg	tp	fm1	no	tg2	nk	HeLa_JM
rp5_np_E-N.fst	rp5_np_W11_10	259 269	R	164	AGA	AG	GA	G	>	A	AGCAAACTC	tg	tp	fm1	no	tg2	nk	HeLa_JM
rp5_np_E-N.fst	rp5_np_W11_10	259 269	R	199	CGA	CG	GA	G	>	A	GTTCAAATC	tg	tp	fm1	no	tg2	nk	HeLa_JM
rp5_np_E-N.fst	rp5_np_W12_11	259 269	R	199	CGA	CG	GA	G	>	C	GTTCCAATC	tg	tp	fm1	no	tg2	nk	HeLa_JM
rp6_5p_E-N.fst	rp6_5p_W1_1	259 269 277	R	191	CGA	CG	GA	G	>	A	CTTCAAAGG	tg	tp	fm1	no	tg3	p	HeLa_JM
rp6_5p_E-N.fst	rp6_5p_W2_2	259 269 277	C	203	TCC	TC	CC	C	>	T	GAATTCTTC	tg	tp	fm1	no	tg3	p	HeLa_JM
rp6_5p_E-N.fst	rp6_5p_W3_3	259 269 277	C	130	TCT	TC	CT	C	>	G	TTTTGTTCT	tg	tp	fm1	no	tg3	p	HeLa_JM
rp6_5p_E-N.fst	rp6_5p_W3_3	259 269 277	C	184	TCG	TC	CG	C	>	G	TCATGGACT	tg	tp	fm1	no	tg3	p	HeLa_JM
rp6_5p_E-N.fst	rp6_5p_W4_4	259 269 277	R	164	AGA	AG	GA	G	>	T	AGCATACTC	tg	tp	fm1	no	tg3	p	HeLa_JM
rp6_5p_E-N.fst	rp6_5p_W5_5	259 269 277	R	151	GGC	GG	GC	G	>	A	AGCGACCAA	tg	tp	fm1	no	tg3	p	HeLa_JM
rp6_5p_E-N.fst	rp6_5p_W6_6	259 269 277	C	188	CTT	CT	TT	T	>	A	CGACATCGA	tg	tp	fm1	no	tg3	p	HeLa_JM
rp6_5p_E-N.fst	rp6_5p_W7_7	259 269 277	R	164	AGA	AG	GA	G	>	T	AGCATACTC	tg	tp	fm1	no	tg3	p	HeLa_JM
rp6_5p_E-N.fst	rp6_5p_W8_8	259 269 277	C	198	TCG	TC	CG	C	>	G	GGTTGGAAT	tg	tp	fm1	no	tg3	p	HeLa_JM
rp6_5p_E-N.fst	rp6_5p_W9_9	259 269 277	R	146	CGA	CG	GA	G	>	C	TCTCCAGCG	tg	tp	fm1	no	tg3	p	HeLa_JM
rp6_5p_E-N.fst	rp6_5p_W10_10	259 269 277	R	134	CTA	CT	TA	T	>	A	CTTCAAGAG	tg	tp	fm1	no	tg3	p	HeLa_JM
rp6_5p_E-N.fst	rp6_5p_W11_11	259 269 277	R	146	CGA	CG	GA	G	>	C	TCTCCAGCG	tg	tp	fm1	no	tg3	p	HeLa_JM
rp6_5p_E-N.fst	rp6_5p_W12_12	259 269 277	R	139	GGG	GG	GG	G	>	C	AGAGCGTTC	tg	tp	fm1	no	tg3	p	HeLa_JM
rp6_5p_E-N.fst	rp6_5p_W14_13	259 269 277	R	157	AGA	AG	GA	G	>	T	CAAATAGAG	tg	tp	fm1	no	tg3	p	HeLa_JM
rp6_5p_E-N.fst	rp6_5p_W15_14	259 269 277	R	148	AGC	AG	GC	G	>	A	TCGAACGGC	tg	tp	fm1	no	tg3	p	HeLa_JM
rp6_np_E-N.fst	rp6_np_W1_1	259 269 277	R	199	CGA	CG	GA	G	>	C	GTTCCAATC	tg	tp	fm1	no	tg3	nk	HeLa_JM
rp6_np_E-N.fst	rp6_np_W2_2	259 269 277	R	164	AGA	AG	GA	G	>	A	AGCAAACTC	tg	tp	fm1	no	tg3	nk	HeLa_JM
rp6_np_E-N.fst	rp6_np_W3_3	259 269 277	R	191	CGA	CG	GA	G	>	T	CTTCTAAGG	tg	tp	fm1	no	tg3	nk	HeLa_JM
rp6_np_E-N.fst	rp6_np_W4_4	259 269 277	R	185	CGA	CG	GA	G	>	A	CATCAACTT	tg	tp	fm1	no	tg3	nk	HeLa_JM
rp6_np_E-N.fst	rp6_np_W5_5	259 269 277	R	104	CGA	CG	GA	G	>	T	GCTCTACAG	tg	tp	fm1	no	tg3	nk	HeLa_JM
rp6_np_E-N.fst	rp6_np_W5_5	259 269 277	R	108	AGA	AG	GA	G	>	A	GACAAATCT	tg	tp	fm1	no	tg3	nk	HeLa_JM
rp6_np_E-N.fst	rp6_np_W5_5	259 269 277	R	164	AGA	AG	GA	G	>	C	AGCACACTC	tg	tp	fm1	no	tg3	nk	HeLa_JM
rp6_np_E-N.fst	rp6_np_W9_9	259 269 277	R	138	AGG	AG	GG	G	>	C	TAGACGGTT	tg	tp	fm1	no	tg3	nk	HeLa_JM
rp6_np_E-N.fst	rp6_np_W9_9	259 269 277	R	249	TCA	TC	CA	C	>	T	TCCTTAGCT	tg	tp	fm1	no	tg3	nk	HeLa_JM
rp7_5p_E-N.fst	rp7_5p_W1_1	259	R	199	CGA	CG	GA	G	>	C	GTTCCAATC	ug	tp	fm1	no	ug1	p	HeLa_JM
rp7_5p_E-N.fst	rp7_5p_W2_2	259	R	136	AGA	AG	GA	G	>	C	TCTACAGGG	ug	tp	fm1	no	ug1	p	HeLa_JM
rp7_5p_E-N.fst	rp7_5p_W3_3	259	R	199	CGA	CG	GA	G	>	A	GTTCAAATC	ug	tp	fm1	no	ug1	p	HeLa_JM
rp7_5p_E-N.fst	rp7_5p_W4_4	259	R	164	AGA	AG	GA	G	>	A	AGCAAACTC	ug	tp	fm1	no	ug1	p	HeLa_JM
rp7_5p_E-N.fst	rp7_5p_W4_4	259	R	224	CGA	CG	GA	G	>	A	GGCCAAAAT	ug	tp	fm1	no	ug1	p	HeLa_JM
rp7_5p_E-N.fst	rp7_5p_W4_4	259	R	254	TGA	TG	GA	G	>	A	AGCTAACGT	ug	tp	fm1	no	ug1	p	HeLa_JM
rp7_5p_E-N.fst	rp7_5p_W5_5	259	R	199	CGA	CG	GA	G	>	C	GTTCCAATC	ug	tp	fm1	no	ug1	p	HeLa_JM
rp7_5p_E-N.fst	rp7_5p_W6_6	259	R	199	CGA	CG	GA	G	>	T	GTTCTAATC	ug	tp	fm1	no	ug1	p	HeLa_JM
rp7_5p_E-N.fst	rp7_5p_W7_7	259	R	199	CGA	CG	GA	G	>	T	GTTCTAATC	ug	tp	fm1	no	ug1	p	HeLa_JM
rp7_5p_E-N.fst	rp7_5p_W8_8	259	R	191	CGA	CG	GA	G	>	A	CTTCAAAGG	ug	tp	fm1	no	ug1	p	HeLa_JM
rp7_5p_E-N.fst	rp7_5p_W9_9	259	R	88	CGA	CG	GA	G	>	A	AGTCAACGA	ug	tp	fm1	no	ug1	p	HeLa_JM
rp7_5p_E-N.fst	rp7_5p_W9_9	259	R	199	CGA	CG	GA	G	>	T	GTTCTAATC	ug	tp	fm1	no	ug1	p	HeLa_JM
rp7_5p_E-N.fst	rp7_5p_W10_10	259	R	164	AGA	AG	GA	G	>	C	AGCACACTC	ug	tp	fm1	no	ug1	p	HeLa_JM
rp7_5p_E-N.fst	rp7_5p_W10_10	259	R	199	CGA	CG	GA	G	>	A	GTTCAAATC	ug	tp	fm1	no	ug1	p	HeLa_JM
rp7_5p_E-N.fst	rp7_5p_W11_11	259	R	185	CGA	CG	GA	G	>	C	CATCCACTT	ug	tp	fm1	no	ug1	p	HeLa_JM
rp7_5p_E-N.fst	rp7_5p_W11_11	259	R	254	TGA	TG	GA	G	>	A	AGCTAACGT	ug	tp	fm1	no	ug1	p	HeLa_JM
rp7_5p_E-N.fst	rp7_5p_W11_11	259	R	261	GGA	GG	GA	G	>	A	GTCGAACGG	ug	tp	fm1	no	ug1	p	HeLa_JM
rp7_5p_E-N.fst	rp7_5p_W12_12	259	R	199	CGA	CG	GA	G	>	A	GTTCAAATC	ug	tp	fm1	no	ug1	p	HeLa_JM
rp7_5p_E-N.fst	rp7_5p_W13_13	259	R	136	AGA	AG	GA	G	>	A	TCTAAAGGG	ug	tp	fm1	no	ug1	p	HeLa_JM
rp7_5p_E-N.fst	rp7_5p_W14_14	259	R	108	AGA	AG	GA	G	>	C	GACACATCT	ug	tp	fm1	no	ug1	p	HeLa_JM
rp7_5p_E-N.fst	rp7_5p_W14_14	259	R	164	AGA	AG	GA	G	>	C	AGCACACTC	ug	tp	fm1	no	ug1	p	HeLa_JM
rp7_5p_E-N.fst	rp7_5p_W15_15	259	R	139	GGG	GG	GG	G	>	A	AGAGAGTTC	ug	tp	fm1	no	ug1	p	HeLa_JM
rp7_5p_E-N.fst	rp7_5p_W16_16	259	R	88	CGA	CG	GA	G	>	A	AGTCAACGA	ug	tp	fm1	no	ug1	p	HeLa_JM
rp7_5p_E-N.fst	rp7_5p_W16_16	259	R	164	AGA	AG	GA	G	>	A	AGCAAACTC	ug	tp	fm1	no	ug1	p	HeLa_JM
rp7_5p_E-N.fst	rp7_5p_W17_17	259	R	11	TGA	TG	GA	G	>	C	TGTTCACAA	ug	tp	fm1	no	ug1	p	HeLa_JM
rp7_5p_E-N.fst	rp7_5p_W18_18	259	R	157	AGA	AG	GA	G	>	A	CAAAAAGAG	ug	tp	fm1	no	ug1	p	HeLa_JM
rp7_5p_E-N.fst	rp7_5p_W18_18	259	R	159	AGA	AG	GA	G	>	A	AAGAAAGCA	ug	tp	fm1	no	ug1	p	HeLa_JM
rp7_5p_E-N.fst	rp7_5p_W19_19	259	R	140	GGT	GG	GT	G	>	A	GAGGATTCT	ug	tp	fm1	no	ug1	p	HeLa_JM
rp7_5p_E-N.fst	rp7_5p_W20_20	259	R	191	CGA	CG	GA	G	>	A	CTTCAAAGG	ug	tp	fm1	no	ug1	p	HeLa_JM
rp7_5p_E-N.fst	rp7_5p_W21_21	259	R	164	AGA	AG	GA	G	>	A	AGCAAACTC	ug	tp	fm1	no	ug1	p	HeLa_JM
rp7_5p_E-N.fst	rp7_5p_W21_21	259	R	185	CGA	CG	GA	G	>	T	CATCTACTT	ug	tp	fm1	no	ug1	p	HeLa_JM
rp7_5p_E-N.fst	rp7_5p_W22_22	259	R	164	AGA	AG	GA	G	>	C	AGCACACTC	ug	tp	fm1	no	ug1	p	HeLa_JM
rp7_5p_E-N.fst	rp7_5p_W23_23	259	R	164	AGA	AG	GA	G	>	C	AGCACACTC	ug	tp	fm1	no	ug1	p	HeLa_JM
rp7_5p_E-N.fst	rp7_5p_W23_23	259	R	199	CGA	CG	GA	G	>	C	GTTCCAATC	ug	tp	fm1	no	ug1	p	HeLa_JM
rp7_5p_E-N.fst	rp7_5p_W24_24	259	R	157	AGA	AG	GA	G	>	A	CAAAAAGAG	ug	tp	fm1	no	ug1	p	HeLa_JM
rp7_5p_E-N.fst	rp7_5p_W25_25	259	R	58	AGC	AG	GC	G	>	C	AAAACCATT	ug	tp	fm1	no	ug1	p	HeLa_JM
rp7_5p_E-N.fst	rp7_5p_W25_25	259	R	88	CGA	CG	GA	G	>	A	AGTCAACGA	ug	tp	fm1	no	ug1	p	HeLa_JM
rp7_5p_E-N.fst	rp7_5p_W25_25	259	R	176	TGC	TG	GC	G	>	A	ATCTACCGT	ug	tp	fm1	no	ug1	p	HeLa_JM
rp7_5p_E-N.fst	rp7_5p_W25_25	259	R	239	GGA	GG	GA	G	>	A	CCCGAATCC	ug	tp	fm1	no	ug1	p	HeLa_JM
rp7_5p_E-N.fst	rp7_5p_W26_26	259	R	136	AGA	AG	GA	G	>	C	TCTACAGGG	ug	tp	fm1	no	ug1	p	HeLa_JM
rp7_5p_E-N.fst	rp7_5p_W27_27	259	R	164	AGA	AG	GA	G	>	A	AGCAAACTC	ug	tp	fm1	no	ug1	p	HeLa_JM
rp7_5p_E-N.fst	rp7_5p_W27_27	259	R	224	CGA	CG	GA	G	>	A	GGCCAAAAT	ug	tp	fm1	no	ug1	p	HeLa_JM
rp7_5p_E-N.fst	rp7_5p_W28_28	259	R	185	CGA	CG	GA	G	>	A	CATCAACTT	ug	tp	fm1	no	ug1	p	HeLa_JM
rp7_5p_E-N.fst	rp7_5p_W28_28	259	R	261	GGA	GG	GA	G	>	A	GTCGAACGG	ug	tp	fm1	no	ug1	p	HeLa_JM
rp7_5p_E-N.fst	rp7_5p_W29_29	259	R	136	AGA	AG	GA	G	>	C	TCTACAGGG	ug	tp	fm1	no	ug1	p	HeLa_JM
rp7_5p_E-N.fst	rp7_5p_W30_30	259	R	8	TGT	TG	GT	G	>	A	TTCTATTGA	ug	tp	fm1	no	ug1	p	HeLa_JM
rp7_5p_E-N.fst	rp7_5p_W30_30	259	R	139	GGG	GG	GG	G	>	A	AGAGAGTTC	ug	tp	fm1	no	ug1	p	HeLa_JM
rp7_5p_E-N.fst	rp7_5p_W31_31	259	R	157	AGA	AG	GA	G	>	T	CAAATAGAG	ug	tp	fm1	no	ug1	p	HeLa_JM
rp7_5p_E-N.fst	rp7_5p_W32_32	259	R	190	TCG	TC	CG	C	>	G	ACTTGGAAG	ug	tp	fm1	no	ug1	p	HeLa_JM
rp7_5p_E-N.fst	rp7_5p_W33_33	259	R	191	CGA	CG	GA	G	>	A	CTTCAAAGG	ug	tp	fm1	no	ug1	p	HeLa_JM
rp7_5p_E-N.fst	rp7_5p_W34_34	259	R	139	GGG	GG	GG	G	>	A	AGAGAGTTC	ug	tp	fm1	no	ug1	p	HeLa_JM
rp7_5p_E-N.fst	rp7_5p_W34_34	259	R	161	AGC	AG	GC	G	>	A	GAGAACAGA	ug	tp	fm1	no	ug1	p	HeLa_JM
rp7_5p_E-N.fst	rp7_5p_W34_34	259	R	254	TGA	TG	GA	G	>	A	AGCTAACGT	ug	tp	fm1	no	ug1	p	HeLa_JM
rp7_5p_E-N.fst	rp7_5p_W35_35	259	R	185	CGA	CG	GA	G	>	A	CATCAACTT	ug	tp	fm1	no	ug1	p	HeLa_JM
rp7_5p_E-N.fst	rp7_5p_W36_36	259	R	13	ACA	AC	CA	C	>	T	TTGATAATT	ug	tp	fm1	no	ug1	p	HeLa_JM
rp7_5p_E-N.fst	rp7_5p_W36_36	259	R	146	CGA	CG	GA	G	>	C	TCTCCAGCG	ug	tp	fm1	no	ug1	p	HeLa_JM
rp8_5p_E-N.fst	rp8_5p_W1_1	259 269	R	136	AGA	AG	GA	G	>	C	TCTACAGGG	ug	tp	fm1	no	ug2	p	HeLa_JM
rp8_5p_E-N.fst	rp8_5p_W1_1	259 269	R	159	AGA	AG	GA	G	>	C	AAGACAGCA	ug	tp	fm1	no	ug2	p	HeLa_JM
rp8_5p_E-N.fst	rp8_5p_W2_2	259 269	R	164	AGA	AG	GA	G	>	A	AGCAAACTC	ug	tp	fm1	no	ug2	p	HeLa_JM
rp8_5p_E-N.fst	rp8_5p_W3_3	259 269	R	146	CGA	CG	GA	G	>	C	TCTCCAGCG	ug	tp	fm1	no	ug2	p	HeLa_JM
rp8_5p_E-N.fst	rp8_5p_W4_4	259 269	R	185	CGA	CG	GA	G	>	A	CATCAACTT	ug	tp	fm1	no	ug2	p	HeLa_JM
rp8_5p_E-N.fst	rp8_5p_W5_5	259 269	R	136	AGA	AG	GA	G	>	A	TCTAAAGGG	ug	tp	fm1	no	ug2	p	HeLa_JM
rp8_5p_E-N.fst	rp8_5p_W6_6	259 269	R	11	TGA	TG	GA	G	>	C	TGTTCACAA	ug	tp	fm1	no	ug2	p	HeLa_JM
rp8_5p_E-N.fst	rp8_5p_W6_6	259 269	R	14	CAA	CA	AA	A	>	G	TGACGATTA	ug	tp	fm1	no	ug2	p	HeLa_JM
rp8_5p_E-N.fst	rp8_5p_W6_6	259 269	R	93	AGA	AG	GA	G	>	C	ACGACAGCC	ug	tp	fm1	no	ug2	p	HeLa_JM
rp8_5p_E-N.fst	rp8_5p_W6_6	259 269	R	159	AGA	AG	GA	G	>	C	AAGACAGCA	ug	tp	fm1	no	ug2	p	HeLa_JM
rp8_5p_E-N.fst	rp8_5p_W6_6	259 269	R	281	AGG	AG	GG	G	>	C	CCTACGTAC	ug	tp	fm1	no	ug2	p	HeLa_JM
rp8_5p_E-N.fst	rp8_5p_W7_7	259 269	R	159	AGA	AG	GA	G	>	C	AAGACAGCA	ug	tp	fm1	no	ug2	p	HeLa_JM
rp8_5p_E-N.fst	rp8_5p_W8_8	259 269	R	185	CGA	CG	GA	G	>	T	CATCTACTT	ug	tp	fm1	no	ug2	p	HeLa_JM
rp8_5p_E-N.fst	rp8_5p_W9_9	259 269	R	164	AGA	AG	GA	G	>	T	AGCATACTC	ug	tp	fm1	no	ug2	p	HeLa_JM
rp8_5p_E-N.fst	rp8_5p_W10_10	259 269	R	139	GGG	GG	GG	G	>	A	AGAGAGTTC	ug	tp	fm1	no	ug2	p	HeLa_JM
rp8_5p_E-N.fst	rp8_5p_W11_11	259 269	R	150	CGG	CG	GG	G	>	A	GAGCAGCCA	ug	tp	fm1	no	ug2	p	HeLa_JM
rp8_5p_E-N.fst	rp8_5p_W12_12	259 269	R	164	AGA	AG	GA	G	>	A	AGCAAACTC	ug	tp	fm1	no	ug2	p	HeLa_JM
rp8_5p_E-N.fst	rp8_5p_W13_13	259 269	R	192	GAA	GA	AA	A	>	C	TTCGCAGGT	ug	tp	fm1	no	ug2	p	HeLa_JM
rp8_5p_E-N.fst	rp8_5p_W13_13	259 269	R	292	CCC	CC	CC	C	>	A	CAGCACG	ug	tp	fm1	no	ug2	p	HeLa_JM
rp8_5p_E-N.fst	rp8_5p_W14_14	259 269	R	146	CGA	CG	GA	G	>	C	TCTCCAGCG	ug	tp	fm1	no	ug2	p	HeLa_JM
rp8_5p_E-N.fst	rp8_5p_W15_15	259 269	R	164	AGA	AG	GA	G	>	C	AGCACACTC	ug	tp	fm1	no	ug2	p	HeLa_JM
rp8_5p_E-N.fst	rp8_5p_W15_15	259 269	R	239	GGA	GG	GA	G	>	A	CCCGAATCC	ug	tp	fm1	no	ug2	p	HeLa_JM
rp8_5p_E-N.fst	rp8_5p_W16_16	259 269	R	157	AGA	AG	GA	G	>	C	CAAACAGAG	ug	tp	fm1	no	ug2	p	HeLa_JM
rp8_5p_E-N.fst	rp8_5p_W17_17	259 269	R	191	CGA	CG	GA	G	>	T	CTTCTAAGG	ug	tp	fm1	no	ug2	p	HeLa_JM
rp8_5p_E-N.fst	rp8_5p_W18_18	259 269	R	191	CGA	CG	GA	G	>	T	CTTCTAAGG	ug	tp	fm1	no	ug2	p	HeLa_JM
rp8_5p_E-N.fst	rp8_5p_W19_19	259 269	R	157	AGA	AG	GA	G	>	T	CAAATAGAG	ug	tp	fm1	no	ug2	p	HeLa_JM
rp8_5p_E-N.fst	rp8_5p_W19_19	259 269	R	164	AGA	AG	GA	G	>	C	AGCACACTC	ug	tp	fm1	no	ug2	p	HeLa_JM
rp8_5p_E-N.fst	rp8_5p_W20_20	259 269	R	88	CGA	CG	GA	G	>	C	AGTCCACGA	ug	tp	fm1	no	ug2	p	HeLa_JM
rp8_5p_E-N.fst	rp8_5p_W20_20	259 269	R	146	CGA	CG	GA	G	>	C	TCTCCAGCG	ug	tp	fm1	no	ug2	p	HeLa_JM
rp8_5p_E-N.fst	rp8_5p_W21_21	259 269	R	159	AGA	AG	GA	G	>	A	AAGAAAGCA	ug	tp	fm1	no	ug2	p	HeLa_JM
rp8_5p_E-N.fst	rp8_5p_W22_22	259 269	R	88	CGA	CG	GA	G	>	A	AGTCAACGA	ug	tp	fm1	no	ug2	p	HeLa_JM
rp8_5p_E-N.fst	rp8_5p_W22_22	259 269	R	199	CGA	CG	GA	G	>	T	GTTCTAATC	ug	tp	fm1	no	ug2	p	HeLa_JM
rp8_5p_E-N.fst	rp8_5p_W23_23	259 269	R	136	AGA	AG	GA	G	>	C	TCTACAGGG	ug	tp	fm1	no	ug2	p	HeLa_JM
rp8_5p_E-N.fst	rp8_5p_W24_24	259 269	R	159	AGA	AG	GA	G	>	A	AAGAAAGCA	ug	tp	fm1	no	ug2	p	HeLa_JM
rp8_5p_E-N.fst	rp8_5p_W25_25	259 269	R	199	CGA	CG	GA	G	>	C	GTTCCAATC	ug	tp	fm1	no	ug2	p	HeLa_JM
rp8_5p_E-N.fst	rp8_5p_W26_26	259 269	R	164	AGA	AG	GA	G	>	T	AGCATACTC	ug	tp	fm1	no	ug2	p	HeLa_JM
rp8_5p_E-N.fst	rp8_5p_W27_27	259 269	R	93	AGA	AG	GA	G	>	A	ACGAAAGCC	ug	tp	fm1	no	ug2	p	HeLa_JM
rp8_5p_E-N.fst	rp8_5p_W27_27	259 269	R	104	CGA	CG	GA	G	>	T	GCTCTACAG	ug	tp	fm1	no	ug2	p	HeLa_JM
rp8_5p_E-N.fst	rp8_5p_W27_27	259 269	R	136	AGA	AG	GA	G	>	C	TCTACAGGG	ug	tp	fm1	no	ug2	p	HeLa_JM
rp8_5p_E-N.fst	rp8_5p_W28_28	259 269	R	185	CGA	CG	GA	G	>	T	CATCTACTT	ug	tp	fm1	no	ug2	p	HeLa_JM
rp8_5p_E-N.fst	rp8_5p_W28_28	259 269	R	254	TGA	TG	GA	G	>	A	AGCTAACGT	ug	tp	fm1	no	ug2	p	HeLa_JM
rp8_5p_E-N.fst	rp8_5p_W29_29	259 269	R	140	GGT	GG	GT	G	>	A	GAGGATTCT	ug	tp	fm1	no	ug2	p	HeLa_JM
rp8_5p_E-N.fst	rp8_5p_W29_29	259 269	R	146	CGA	CG	GA	G	>	A	TCTCAAGCG	ug	tp	fm1	no	ug2	p	HeLa_JM
rp8_5p_E-N.fst	rp8_5p_W30_30	259 269	R	185	CGA	CG	GA	G	>	A	CATCAACTT	ug	tp	fm1	no	ug2	p	HeLa_JM
rp8_5p_E-N.fst	rp8_5p_W30_30	259 269	R	239	GGA	GG	GA	G	>	A	CCCGAATCC	ug	tp	fm1	no	ug2	p	HeLa_JM
rp8_5p_E-N.fst	rp8_5p_W31_31	259 269	R	185	CGA	CG	GA	G	>	A	CATCAACTT	ug	tp	fm1	no	ug2	p	HeLa_JM
rp8_5p_E-N.fst	rp8_5p_W31_31	259 269	R	254	TGA	TG	GA	G	>	A	AGCTAACGT	ug	tp	fm1	no	ug2	p	HeLa_JM
rp8_5p_E-N.fst	rp8_5p_W32_32	259 269	R	88	CGA	CG	GA	G	>	A	AGTCAACGA	ug	tp	fm1	no	ug2	p	HeLa_JM
rp8_5p_E-N.fst	rp8_5p_W32_32	259 269	R	164	AGA	AG	GA	G	>	A	AGCAAACTC	ug	tp	fm1	no	ug2	p	HeLa_JM
rp8_5p_E-N.fst	rp8_5p_W33_33	259 269	R	157	AGA	AG	GA	G	>	C	CAAACAGAG	ug	tp	fm1	no	ug2	p	HeLa_JM
rp8_5p_E-N.fst	rp8_5p_W34_34	259 269	R	104	CGA	CG	GA	G	>	A	GCTCAACAG	ug	tp	fm1	no	ug2	p	HeLa_JM
rp8_5p_E-N.fst	rp8_5p_W34_34	259 269	R	164	AGA	AG	GA	G	>	A	AGCAAACTC	ug	tp	fm1	no	ug2	p	HeLa_JM
rp8_5p_E-N.fst	rp8_5p_W35_35	259 269	R	150	CGG	CG	GG	G	>	T	GAGCTGCCA	ug	tp	fm1	no	ug2	p	HeLa_JM
rp8_5p_E-N.fst	rp8_5p_W35_35	259 269	R	288	TCA	TC	CA	C	>	A	ACCTAAGCC	ug	tp	fm1	no	ug2	p	HeLa_JM
rp8_5p_E-N.fst	rp8_5p_W36_36	259 269	R	199	CGA	CG	GA	G	>	A	GTTCAAATC	ug	tp	fm1	no	ug2	p	HeLa_JM
rp8_5p_E-N.fst	rp8_5p_W37_37	259 269	R	199	CGA	CG	GA	G	>	A	GTTCAAATC	ug	tp	fm1	no	ug2	p	HeLa_JM
rp8_5p_E-N.fst	rp8_5p_W38_38	259 269	R	199	CGA	CG	GA	G	>	C	GTTCCAATC	ug	tp	fm1	no	ug2	p	HeLa_JM
rp8_5p_E-N.fst	rp8_5p_W38_38	259 269	R	239	GGA	GG	GA	G	>	A	CCCGAATCC	ug	tp	fm1	no	ug2	p	HeLa_JM
rp8_5p_E-N.fst	rp8_5p_W39_39	259 269	R	199	CGA	CG	GA	G	>	C	GTTCCAATC	ug	tp	fm1	no	ug2	p	HeLa_JM
rp8_5p_E-N.fst	rp8_5p_W40_40	259 269	R	199	CGA	CG	GA	G	>	C	GTTCCAATC	ug	tp	fm1	no	ug2	p	HeLa_JM
rp8_5p_E-N.fst	rp8_5p_W41_41	259 269	R	11	TGA	TG	GA	G	>	A	TGTTAACAA	ug	tp	fm1	no	ug2	p	HeLa_JM
rp8_5p_E-N.fst	rp8_5p_W41_41	259 269	R	265	GGA	GG	GA	G	>	C	GACGCAGGC	ug	tp	fm1	no	ug2	p	HeLa_JM
rp9_5p_E-N.fst	rp9_5p_W1_1	252	R	194	AGG	AG	GG	G	>	A	CGAAAGTTC	tg	tp	fm1	no	tg1	p	HeLa_JM
rp9_5p_E-N.fst	rp9_5p_W2_2	252	R	42	GGA	GG	GA	G	>	C	TGTGCAGCA	tg	tp	fm1	no	tg1	p	HeLa_JM
rp9_5p_E-N.fst	rp9_5p_W2_2	252	R	164	AGA	AG	GA	G	>	A	AGCAAACTC	tg	tp	fm1	no	tg1	p	HeLa_JM
rp9_5p_E-N.fst	rp9_5p_W3_3	252	R	164	AGA	AG	GA	G	>	A	AGCAAACTC	tg	tp	fm1	no	tg1	p	HeLa_JM
rp9_5p_E-N.fst	rp9_5p_W4_4	252	R	199	CGA	CG	GA	G	>	A	GTTCAAATC	tg	tp	fm1	no	tg1	p	HeLa_JM
rp9_5p_E-N.fst	rp9_5p_W5_5	252	R	185	CGA	CG	GA	G	>	A	CATCAACTT	tg	tp	fm1	no	tg1	p	HeLa_JM
rp9_5p_E-N.fst	rp9_5p_W6_6	252	R	164	AGA	AG	GA	G	>	C	AGCACACTC	tg	tp	fm1	no	tg1	p	HeLa_JM
rp9_5p_E-N.fst	rp9_5p_W7_7	252	C	87	TCG	TC	CG	C	>	A	TAGTAGACG	tg	tp	fm1	no	tg1	p	HeLa_JM
rp9_5p_E-N.fst	rp9_5p_W7_7	252	C	168	TCT	TC	CT	C	>	G	GACTGTAAA	tg	tp	fm1	no	tg1	p	HeLa_JM
rp9_5p_E-N.fst	rp9_5p_W7_7	252	C	184	TCG	TC	CG	C	>	G	TCATGGACT	tg	tp	fm1	no	tg1	p	HeLa_JM
rp9_5p_E-N.fst	rp9_5p_W7_7	252	C	203	TCC	TC	CC	C	>	T	GAATTCTTC	tg	tp	fm1	no	tg1	p	HeLa_JM
rp9_5p_E-N.fst	rp9_5p_W7_7	252	C	288	TCA	TC	CA	C	>	T	ACCTTAGCC	tg	tp	fm1	no	tg1	p	HeLa_JM
siAPE1_k_4p_E-N.fst	siAPE1_k_4p_W1_1	259	R	159	AGA	AG	GA	G	>	A	AAGAAAGCA	tg	tp	fm1	si	tg1	p	HeLa_JM
siAPE1_k_4p_E-N.fst	siAPE1_k_4p_W2_2	259	R	199	CGA	CG	GA	G	>	A	GTTCAAATC	tg	tp	fm1	si	tg1	p	HeLa_JM
siAPE1_k_4p_E-N.fst	siAPE1_k_4p_W2_2	259	R	224	CGA	CG	GA	G	>	A	GGCCAAAAT	tg	tp	fm1	si	tg1	p	HeLa_JM
siAPE1_k_4p_E-N.fst	siMLH1_k_7p_W3_3	259	R	136	AGA	AG	GA	G	>	C	TCTACAGGG	tg	tp	fm1	si	tg1	p	HeLa_JM
siAPE1_k_7p_E-N.fst	siAPE1_k_7p_W1_1	259	R	138	AGG	AG	GG	G	>	A	TAGAAGGTT	ug	tp	fm1	si	ug1	p	HeLa_JM
siAPE1_k_7p_E-N.fst	siAPE1_k_7p_W2_2	259	R	157	AGA	AG	GA	G	>	C	CAAACAGAG	ug	tp	fm1	si	ug1	p	HeLa_JM
siAPE1_k_7p_E-N.fst	siAPE1_k_7p_W3_3	259	R	176	TGC	TG	GC	G	>	A	ATCTACCGT	ug	tp	fm1	si	ug1	p	HeLa_JM
siAPE1_k_7p_E-N.fst	siAPE1_k_7p_W4_4	259	R	136	AGA	AG	GA	G	>	C	TCTACAGGG	ug	tp	fm1	si	ug1	p	HeLa_JM
siAPE1_k_7p_E-N.fst	siAPE1_k_7p_W5_5	259	R	164	AGA	AG	GA	G	>	A	AGCAAACTC	ug	tp	fm1	si	ug1	p	HeLa_JM
siAPE1_k_7p_E-N.fst	siAPE1_k_7p_W6_6	259	R	164	AGA	AG	GA	G	>	A	AGCAAACTC	ug	tp	fm1	si	ug1	p	HeLa_JM
siAPE1_k_7p_E-N.fst	siAPE1_k_7p_W7_7	259	R	136	AGA	AG	GA	G	>	T	TCTATAGGG	ug	tp	fm1	si	ug1	p	HeLa_JM
siAPE1_k_7p_E-N.fst	siAPE1_k_7p_W7_7	259	R	145	TCG	TC	CG	C	>	G	TTCTGGAGC	ug	tp	fm1	si	ug1	p	HeLa_JM
siAPE1_k_7p_E-N.fst	siAPE1_k_7p_W7_7	259	R	149	GCG	GC	CG	C	>	G	CGAGGGGCC	ug	tp	fm1	si	ug1	p	HeLa_JM
siAPE1_k_7p_E-N.fst	siAPE1_k_7p_W7_7	259	R	190	TCG	TC	CG	C	>	G	ACTTGGAAG	ug	tp	fm1	si	ug1	p	HeLa_JM
siAPE1_k_7p_E-N.fst	siAPE1_k_7p_W8_8	259	R	136	AGA	AG	GA	G	>	C	TCTACAGGG	ug	tp	fm1	si	ug1	p	HeLa_JM
siAPO3B_3C_3F_0p_E-N.fst	siA3B_3C_3F_0p_W1_1	0	R	195	GGT	GG	GT	G	>	T	GAAGTTTCG	o	tp	fm1	si	o	p	HeLa_JM
siAPO3B_3C_3F_0p_E-N.fst	siA3B_3C_3F_0p_W2_2	0	R	164	AGA	AG	GA	G	>	A	AGCAAACTC	o	tp	fm1	si	o	p	HeLa_JM
siAPO3B_3C_3F_0p_E-N.fst	siA3B_3C_3F_0p_W3_3	0	R	204	CCT	CC	CT	C	>	T	AATCTTTCC	o	tp	fm1	si	o	p	HeLa_JM
siAPO3B_3C_3F_4p_E-N.fst	siA3B_3C_3F_4p_W1_1	259	R	195	GGT	GG	GT	G	>	A	GAAGATTCG	tg	tp	fm1	si	tg1	p	HeLa_JM
siAPO3B_3C_3F_4p_E-N.fst	siA3B_3C_3F_4p_W2_2	259	R	216	ACC	AC	CC	C	>	A	CTAAACACG	tg	tp	fm1	si	tg1	p	HeLa_JM
siAPO3B_3C_3F_4p_E-N.fst	siA3B_3C_3F_4p_W3_3	259	R	194	AGG	AG	GG	G	>	A	CGAAAGTTC	tg	tp	fm1	si	tg1	p	HeLa_JM
siAPO3B_3C_3F_7p_E-N.fst	siA3B_3C_3F_7p_W1_1	259	R	194	AGG	AG	GG	G	>	A	CGAAAGTTC	ug	tp	fm1	si	ug1	p	HeLa_JM
siAPO3B_3C_3F_7p_E-N.fst	siA3B_3C_3F_7p_W2_2	259	R	151	GGC	GG	GC	G	>	A	AGCGACCAA	ug	tp	fm1	si	ug1	p	HeLa_JM
siAPO3B_3C_3F_7p_E-N.fst	siA3B_3C_3F_7p_W3_3	259	R	194	AGG	AG	GG	G	>	A	CGAAAGTTC	ug	tp	fm1	si	ug1	p	HeLa_JM
siAPO3B_3C_3F_7p_E-N.fst	siA3B_3C_3F_7p_W4_4	259	R	153	CCA	CC	CA	C	>	A	CGGCAAAAG	ug	tp	fm1	si	ug1	p	HeLa_JM
siAPO3B_3C_3F_7p_E-N.fst	siA3B_3C_3F_7p_W5_5	259	R	194	AGG	AG	GG	G	>	A	CGAAAGTTC	ug	tp	fm1	si	ug1	p	HeLa_JM
siAPO3B_3C_3F_7p_E-N.fst	siA3B_3C_3F_7p_W6_6	259	R	194	AGG	AG	GG	G	>	A	CGAAAGTTC	ug	tp	fm1	si	ug1	p	HeLa_JM
siAPO3B_3C_3F_7p_E-N.fst	siA3B_3C_3F_7p_W7_7	259	R	138	AGG	AG	GG	G	>	A	TAGAAGGTT	ug	tp	fm1	si	ug1	p	HeLa_JM
siAPO3B_3C_3F_A3B_0p_E-N.fst	siA3B_3C_3F_A3B_0p_W1_1	0	R	194	AGG	AG	GG	G	>	A	CGAAAGTTC	o	tp	fm1	si	o	p	HeLa_JM
siAPO3B_3C_3F_A3B_0p_E-N.fst	siA3B_3C_3F_A3B_0p_W2_2	0	R	191	CGA	CG	GA	G	>	A	CTTCAAAGG	o	tp	fm1	si	o	p	HeLa_JM
siAPO3B_3C_3F_A3B_0p_E-N.fst	siA3B_3C_3F_A3B_0p_W2_2	0	R	199	CGA	CG	GA	G	>	A	GTTCAAATC	o	tp	fm1	si	o	p	HeLa_JM
siAPO3B_3C_3F_A3B_4p_E-N.fst	siA3B_3C_3F_A3B_4p_W1_1	259	R	168	TCT	TC	CT	C	>	A	GACTATAAA	tg	tp	fm1	si	tg1	p	HeLa_JM
siAPO3B_3C_3F_A3B_4p_E-N.fst	siA3B_3C_3F_A3B_4p_W2_2	259	R	164	AGA	AG	GA	G	>	A	AGCAAACTC	tg	tp	fm1	si	tg1	p	HeLa_JM
siAPO3B_3C_3F_A3B_4p_E-N.fst	siA3B_3C_3F_A3B_4p_W3_3	259	R	88	CGA	CG	GA	G	>	A	AGTCAACGA	tg	tp	fm1	si	tg1	p	HeLa_JM
siAPO3B_3C_3F_A3B_4p_E-N.fst	siA3B_3C_3F_A3B_4p_W3_3	259	R	164	AGA	AG	GA	G	>	A	AGCAAACTC	tg	tp	fm1	si	tg1	p	HeLa_JM
siAPO3B_3C_3F_A3B_7p_E-N.fst	siA3B_3C_3F_A3B_7p_W1_1	259	R	194	AGG	AG	GG	G	>	A	CGAAAGTTC	ug	tp	fm1	si	ug1	p	HeLa_JM
siAPO3B_3C_3F_A3B_7p_E-N.fst	siA3B_3C_3F_A3B_7p_W2_2	259	R	88	CGA	CG	GA	G	>	A	AGTCAACGA	ug	tp	fm1	si	ug1	p	HeLa_JM
siAPO3B_3C_3F_A3B_7p_E-N.fst	siA3B_3C_3F_A3B_7p_W2_2	259	R	199	CGA	CG	GA	G	>	C	GTTCCAATC	ug	tp	fm1	si	ug1	p	HeLa_JM
siAPO3B_3C_3F_A3B_7p_E-N.fst	siA3B_3C_3F_A3B_7p_W3_3	259	R	185	CGA	CG	GA	G	>	A	CATCAACTT	ug	tp	fm1	si	ug1	p	HeLa_JM
siAPO3B_3C_3F_A3B_7p_E-N.fst	siA3B_3C_3F_A3B_7p_W4_4	259	R	108	AGA	AG	GA	G	>	T	GACATATCT	ug	tp	fm1	si	ug1	p	HeLa_JM
siAPO3B_3C_3F_A3B_7p_E-N.fst	siA3B_3C_3F_A3B_7p_W4_4	259	R	159	AGA	AG	GA	G	>	A	AAGAAAGCA	ug	tp	fm1	si	ug1	p	HeLa_JM
siAPO3B_3C_3F_A3B_7p_E-N.fst	siA3B_3C_3F_A3B_7p_W5_5	259	R	164	AGA	AG	GA	G	>	T	AGCATACTC	ug	tp	fm1	si	ug1	p	HeLa_JM
siAPO3B_3C_3F_A3B_7p_E-N.fst	siA3B_3C_3F_A3B_7p_W6_6	259	R	191	CGA	CG	GA	G	>	T	CTTCTAAGG	ug	tp	fm1	si	ug1	p	HeLa_JM
siAPO3B_3C_3F_A3B_7p_E-N.fst	siA3B_3C_3F_A3B_7p_W7_7	259	R	159	AGA	AG	GA	G	>	C	AAGACAGCA	ug	tp	fm1	si	ug1	p	HeLa_JM
siAPO3B_3C_3F_A3B_7p_E-N.fst	siA3B_3C_3F_A3B_7p_W8_8	259	R	164	AGA	AG	GA	G	>	C	AGCACACTC	ug	tp	fm1	si	ug1	p	HeLa_JM
siAPO3B_3C_3F_A3B_7p_E-N.fst	siA3B_3C_3F_A3B_7p_W9_9	259	R	159	AGA	AG	GA	G	>	C	AAGACAGCA	ug	tp	fm1	si	ug1	p	HeLa_JM
siAPO3B_3C_3F_A3B_7p_E-N.fst	siA3B_3C_3F_A3B_7p_W10_10	259	R	159	AGA	AG	GA	G	>	A	AAGAAAGCA	ug	tp	fm1	si	ug1	p	HeLa_JM
siAPO3B_3C_3F_A3B_7p_E-N.fst	siA3B_3C_3F_A3B_7p_W11_11	259	R	164	AGA	AG	GA	G	>	A	AGCAAACTC	ug	tp	fm1	si	ug1	p	HeLa_JM
siAPO3B_3C_3F_A3B_7p_E-N.fst	siA3B_3C_3F_A3B_7p_W11_11	259	R	194	AGG	AG	GG	G	>	T	CGAATGTTC	ug	tp	fm1	si	ug1	p	HeLa_JM
siAPO3B_3C_3F_A3B_7p_E-N.fst	siA3B_3C_3F_A3B_7p_W11_11	259	R	265	GGA	GG	GA	G	>	C	GACGCAGGC	ug	tp	fm1	si	ug1	p	HeLa_JM
siAPO3B_3C_3F_A3B_7p_E-N.fst	siA3B_3C_3F_A3B_7p_W12_12	259	R	164	AGA	AG	GA	G	>	A	AGCAAACTC	ug	tp	fm1	si	ug1	p	HeLa_JM
siAPO3B_3C_3F_A3B_7p_E-N.fst	siA3B_3C_3F_A3B_7p_W13_13	259	R	146	CGA	CG	GA	G	>	C	TCTCCAGCG	ug	tp	fm1	si	ug1	p	HeLa_JM
siAPO3B_3C_3F_A3B_7p_E-N.fst	siA3B_3C_3F_A3B_7p_W13_13	259	R	199	CGA	CG	GA	G	>	A	GTTCAAATC	ug	tp	fm1	si	ug1	p	HeLa_JM
siAPO3B_3C_3F_A3Bcat_0p_E-N.fst	siA3B_3C_3F_A3Bcat_0p_W1_1	0	R	140	GGT	GG	GT	G	>	A	GAGGATTCT	o	tp	fm1	si	o	p	HeLa_JM
siAPO3B_3C_3F_A3Bcat_4p_E-N.fst	siA3B_3C_3F_A3Bcat_4p_W1_1	259	R	194	AGG	AG	GG	G	>	A	CGAAAGTTC	tg	tp	fm1	si	tg1	p	HeLa_JM
siAPO3B_3C_3F_A3Bcat_4p_E-N.fst	siA3B_3C_3F_A3Bcat_4p_W2_2	259	R	153	CCA	CC	CA	C	>	A	CGGCAAAAG	tg	tp	fm1	si	tg1	p	HeLa_JM
siAPO3B_3C_3F_A3Bcat_7p_E-N.fst	siA3B_3C_3F_A3Bcat_7p_W1_1	259	R	194	AGG	AG	GG	G	>	A	CGAAAGTTC	ug	tp	fm1	si	ug1	p	HeLa_JM
siAPO3B_3C_3F_A3Bcat_7p_E-N.fst	siA3B_3C_3F_A3Bcat_7p_W2_2	259	R	194	AGG	AG	GG	G	>	A	CGAAAGTTC	ug	tp	fm1	si	ug1	p	HeLa_JM
siAPO3B_3C_3F_A3Bcat_7p_E-N.fst	siA3B_3C_3F_A3Bcat_7p_W3_3	259	R	191	CGA	CG	GA	G	>	A	CTTCAAAGG	ug	tp	fm1	si	ug1	p	HeLa_JM
siAPO3B_3F_0p_E-N.fst	siAPO3B_3F_0p_W1_1	0	R	138	AGG	AG	GG	G	>	A	TAGAAGGTT	o	tp	fm1	si	o	p	HeLa_JM
siAPO3B_3F_0p_E-N.fst	siAPO3B_3F_0p_W1_1	0	R	291	GCC	GC	CC	C	>	A	TCAGACCG	o	tp	fm1	si	o	p	HeLa_JM
siAPO3B_3F_0p_E-N.fst	siAPO3B_3F_0p_W2_2	0	R	164	AGA	AG	GA	G	>	A	AGCAAACTC	o	tp	fm1	si	o	p	HeLa_JM
siAPO3B_3F_0p_E-N.fst	siAPO3B_3F_0p_W2_2	0	R	259	TCG	TC	CG	C	>	T	ACGTTGGAC	o	tp	fm1	si	o	p	HeLa_JM
siAPO3B_3F_0p_E-N.fst	siAPO3B_3F_0p_W2_2	0	R	290	AGC	AG	GC	G	>	-	CTCA-CCCG	o	tp	fm1	si	o	p	HeLa_JM
siAPO3B_3F_0p_E-N.fst	siAPO3B_3F_0p_W2_2	0	R	291	GCC	GC	CC	C	>	-	TCAG-CCG	o	tp	fm1	si	o	p	HeLa_JM
siAPO3B_3F_0p_E-N.fst	siAPO3B_3F_0p_W2_2	0	R	294	CG	CG	G	G	>	C	GCCCC	o	tp	fm1	si	o	p	HeLa_JM
siAPO3B_3F_0p_E-N.fst	siAPO3B_3F_0p_W3_3	0	R	136	AGA	AG	GA	G	>	C	TCTACAGGG	o	tp	fm1	si	o	p	HeLa_JM
siAPO3B_3F_0p_E-N.fst	siAPO3B_3F_0p_W3_3	0	R	284	TAC	TA	AC	A	>	C	AGGTCCCTC	o	tp	fm1	si	o	p	HeLa_JM
siAPO3B_3F_0p_E-N.fst	siAPO3B_3F_0p_W3_3	0	R	291	GCC	GC	CC	C	>	A	TCAGACCG	o	tp	fm1	si	o	p	HeLa_JM
siAPO3B_3F_0p_E-N.fst	siAPO3B_3F_0p_W3_3	0	R	292	CCC	CC	CC	C	>	A	CAGCACG	o	tp	fm1	si	o	p	HeLa_JM
siAPO3B_3F_0p_E-N.fst	siAPO3B_3F_0p_W3_3	0	R	293	CCG	CC	CG	C	>	A	AGCCAG	o	tp	fm1	si	o	p	HeLa_JM
siAPO3B_3F_4p_E-N.fst	siAPO3B_3F_4p_W1_1	259	R	190	TCG	TC	CG	C	>	A	ACTTAGAAG	tg	tp	fm1	si	tg1	p	HeLa_JM
siAPO3B_3F_4p_E-N.fst	siAPO3B_3F_4p_W2_2	259	R	157	AGA	AG	GA	G	>	A	CAAAAAGAG	tg	tp	fm1	si	tg1	p	HeLa_JM
siAPO3B_3F_4p_E-N.fst	siAPO3B_3F_4p_W3_3	259	R	138	AGG	AG	GG	G	>	A	TAGAAGGTT	tg	tp	fm1	si	tg1	p	HeLa_JM
siAPO3B_3F_4p_E-N.fst	siAPO3B_3F_4p_W4_4	259	C	164	AGA	AG	GA	G	>	A	AGCAAACTC	tg	tp	fm1	si	tg1	p	HeLa_JM
siAPO3B_3F_4p_E-N.fst	siAPO3B_3F_4p_W5_5	259	R	164	AGA	AG	GA	G	>	A	AGCAAACTC	tg	tp	fm1	si	tg1	p	HeLa_JM
siAPO3B_3F_4p_E-N.fst	siAPO3B_3F_4p_W5_5	259	R	284	TAC	TA	AC	A	>	C	AGGTCCCTC	tg	tp	fm1	si	tg1	p	HeLa_JM
siAPO3B_3F_4p_E-N.fst	siAPO3B_3F_4p_W5_5	259	R	292	CCC	CC	CC	C	>	G	CAGCGCG	tg	tp	fm1	si	tg1	p	HeLa_JM
siAPO3B_3F_4p_E-N.fst	siAPO3B_3F_4p_W5_5	259	R	293	CCG	CC	CG	C	>	A	AGCCAG	tg	tp	fm1	si	tg1	p	HeLa_JM
siAPO3B_3F_4p_E-N.fst	siAPO3B_3F_4p_W6_6	259	C	164	AGA	AG	GA	G	>	A	AGCAAACTC	tg	tp	fm1	si	tg1	p	HeLa_JM
siAPO3B_3F_7p_E-N.fst	siAPO3B_3F_7p_W1_1	259	R	194	AGG	AG	GG	G	>	T	CGAATGTTC	ug	tp	fm1	si	ug1	p	HeLa_JM
siAPO3B_3F_7p_E-N.fst	siAPO3B_3F_7p_W2_2	259	R	157	AGA	AG	GA	G	>	A	CAAAAAGAG	ug	tp	fm1	si	ug1	p	HeLa_JM
siAPO3B_3F_7p_E-N.fst	siAPO3B_3F_7p_W3_3	259	R	194	AGG	AG	GG	G	>	T	CGAATGTTC	ug	tp	fm1	si	ug1	p	HeLa_JM
siAPO3B_3F_7p_E-N.fst	siAPO3B_3F_7p_W4_4	259	R	44	AGC	AG	GC	G	>	C	TGGACCAGG	ug	tp	fm1	si	ug1	p	HeLa_JM
siAPO3B_3F_7p_E-N.fst	siAPO3B_3F_7p_W4_4	259	R	164	AGA	AG	GA	G	>	T	AGCATACTC	ug	tp	fm1	si	ug1	p	HeLa_JM
siAPO3B_3F_7p_E-N.fst	siAPO3B_3F_7p_W5_5	259	R	194	AGG	AG	GG	G	>	A	CGAAAGTTC	ug	tp	fm1	si	ug1	p	HeLa_JM
siAPO3B_3F_7p_E-N.fst	siAPO3B_3F_7p_W6_6	259	R	146	CGA	CG	GA	G	>	C	TCTCCAGCG	ug	tp	fm1	si	ug1	p	HeLa_JM
siAPO3B_3F_7p_E-N.fst	siAPO3B_3F_7p_W7_7	259	R	209	CCC	CC	CC	C	>	A	TTCCACTCT	ug	tp	fm1	si	ug1	p	HeLa_JM
siAPO3B_3F_7p_E-N.fst	siAPO3B_3F_7p_W8_8	259	R	185	CGA	CG	GA	G	>	A	CATCAACTT	ug	tp	fm1	si	ug1	p	HeLa_JM
siAPO3B_3F_7p_E-N.fst	siAPO3B_3F_7p_W9_9	259	R	164	AGA	AG	GA	G	>	A	AGCAAACTC	ug	tp	fm1	si	ug1	p	HeLa_JM
siAPO3B_3F_7p_E-N.fst	siAPO3B_3F_7p_W10_10	259	R	140	GGT	GG	GT	G	>	A	GAGGATTCT	ug	tp	fm1	si	ug1	p	HeLa_JM
siAPO3B_3F_7p_E-N.fst	siAPO3B_3F_7p_W11_11	259	R	95	AGC	AG	GC	G	>	C	GAGACCCCT	ug	tp	fm1	si	ug1	p	HeLa_JM
siAPO3B_3F_7p_E-N.fst	siAPO3B_3F_7p_W11_11	259	R	199	CGA	CG	GA	G	>	T	GTTCTAATC	ug	tp	fm1	si	ug1	p	HeLa_JM
siAPO3B_3F_7p_E-N.fst	siAPO3B_3F_7p_W12_12	259	R	164	AGA	AG	GA	G	>	A	AGCAAACTC	ug	tp	fm1	si	ug1	p	HeLa_JM
siAPO3B_3F_7p_E-N.fst	siAPO3B_3F_7p_W13_13	259	R	151	GGC	GG	GC	G	>	A	AGCGACCAA	ug	tp	fm1	si	ug1	p	HeLa_JM
siAPO3B_3F_7p_E-N.fst	siAPO3B_3F_7p_W14_14	259	R	194	AGG	AG	GG	G	>	A	CGAAAGTTC	ug	tp	fm1	si	ug1	p	HeLa_JM
siAPO3B_3F_7p_E-N.fst	siAPO3B_3F_7p_W15_15	259	R	36	ATG	AT	TG	T	>	A	ATAAAGTGT	ug	tp	fm1	si	ug1	p	HeLa_JM
siAPO3B_3F_7p_E-N.fst	siAPO3B_3F_7p_W15_15	259	R	49	GCC	GC	CC	C	>	T	CAGGTCAGT	ug	tp	fm1	si	ug1	p	HeLa_JM
siAPO3B_3F_7p_E-N.fst	siAPO3B_3F_7p_W15_15	259	R	164	AGA	AG	GA	G	>	A	AGCAAACTC	ug	tp	fm1	si	ug1	p	HeLa_JM
siAPOBEC3B_0p_E-N.fst	siAPOBEC3B_0p_W1_1	0	R	194	AGG	AG	GG	G	>	A	CGAAAGTTC	o	tp	fm1	si	o	p	HeLa_JM
siAPOBEC3B_0p_E-N.fst	siAPOBEC3B_0p_W2_2	0	R	174	TCT	TC	CT	C	>	T	AAATTTGCC	o	tp	fm1	si	o	p	HeLa_JM
siAPOBEC3B_0p_E-N.fst	siAPOBEC3B_0p_W3_3	0	R	164	AGA	AG	GA	G	>	A	AGCAAACTC	o	tp	fm1	si	o	p	HeLa_JM
siAPOBEC3B_0p_E-N.fst	siAPOBEC3B_0p_W4_4	0	R	138	AGG	AG	GG	G	>	A	TAGAAGGTT	o	tp	fm1	si	o	p	HeLa_JM
siAPOBEC3B_0p_E-N.fst	siAPOBEC3B_0p_W5_5	0	R	136	AGA	AG	GA	G	>	A	TCTAAAGGG	o	tp	fm1	si	o	p	HeLa_JM
siAPOBEC3B_4p_E-N.fst	siAPOBEC3B_4p_W1_1	259	R	191	CGA	CG	GA	G	>	A	CTTCAAAGG	tg	tp	fm1	si	tg1	p	HeLa_JM
siAPOBEC3B_4p_E-N.fst	siAPOBEC3B_4p_W2_2	259	C	168	TCT	TC	CT	C	>	G	GACTGTAAA	tg	tp	fm1	si	tg1	p	HeLa_JM
siAPOBEC3B_4p_E-N.fst	siAPOBEC3B_4p_W3_3	259	C	204	CCT	CC	CT	C	>	T	AATCTTTCC	tg	tp	fm1	si	tg1	p	HeLa_JM
siAPOBEC3B_7p_E-N.fst	siAPOBEC3B_7p_W1_1	259	R	139	GGG	GG	GG	G	>	A	AGAGAGTTC	ug	tp	fm1	si	ug1	p	HeLa_JM
siAPOBEC3B_7p_E-N.fst	siAPOBEC3B_7p_W2_2	259	R	26	GGC	GG	GC	G	>	A	ATCGACTCG	ug	tp	fm1	si	ug1	p	HeLa_JM
siAPOBEC3B_7p_E-N.fst	siAPOBEC3B_7p_W2_2	259	R	194	AGG	AG	GG	G	>	C	CGAACGTTC	ug	tp	fm1	si	ug1	p	HeLa_JM
siAPOBEC3B_7p_E-N.fst	siAPOBEC3B_7p_W3_3	259	R	48	GGC	GG	GC	G	>	A	GCAGACCAG	ug	tp	fm1	si	ug1	p	HeLa_JM
siAPOBEC3B_7p_E-N.fst	siAPOBEC3B_7p_W3_3	259	R	191	CGA	CG	GA	G	>	A	CTTCAAAGG	ug	tp	fm1	si	ug1	p	HeLa_JM
siAPOBEC3B_7p_E-N.fst	siAPOBEC3B_7p_W4_4	259	R	48	GGC	GG	GC	G	>	C	GCAGCCCAG	ug	tp	fm1	si	ug1	p	HeLa_JM
siAPOBEC3B_7p_E-N.fst	siAPOBEC3B_7p_W4_4	259	R	78	ACA	AC	CA	C	>	G	TTAAGAATT	ug	tp	fm1	si	ug1	p	HeLa_JM
siAPOBEC3B_7p_E-N.fst	siAPOBEC3B_7p_W4_4	259	R	123	TCT	TC	CT	C	>	A	TTCTATATT	ug	tp	fm1	si	ug1	p	HeLa_JM
siAPOBEC3B_7p_E-N.fst	siAPOBEC3B_7p_W4_4	259	R	150	CGG	CG	GG	G	>	A	GAGCAGCCA	ug	tp	fm1	si	ug1	p	HeLa_JM
siAPOBEC3B_7p_E-N.fst	siAPOBEC3B_7p_W5_5	259	R	194	AGG	AG	GG	G	>	A	CGAAAGTTC	ug	tp	fm1	si	ug1	p	HeLa_JM
siAPOBEC3B_7p_E-N.fst	siAPOBEC3B_7p_W6_6	259	R	185	CGA	CG	GA	G	>	A	CATCAACTT	ug	tp	fm1	si	ug1	p	HeLa_JM
siAPOBEC3B_7p_E-N.fst	siAPOBEC3B_7p_W7_7	259	R	164	AGA	AG	GA	G	>	A	AGCAAACTC	ug	tp	fm1	si	ug1	p	HeLa_JM
siAPOBEC3C_0p_E-N.fst	siAPOBEC3C_0p_W1_1	0	R	138	AGG	AG	GG	G	>	C	TAGACGGTT	o	tp	fm1	si	o	p	HeLa_JM
siAPOBEC3C_4p_E-N.fst	siAPOBEC3C_4p_W1_1	259	R	185	CGA	CG	GA	G	>	T	CATCTACTT	tg	tp	fm1	si	tg1	p	HeLa_JM
siAPOBEC3C_4p_E-N.fst	siAPOBEC3C_4p_W2_2	259	R	194	AGG	AG	GG	G	>	A	CGAAAGTTC	tg	tp	fm1	si	tg1	p	HeLa_JM
siAPOBEC3C_4p_E-N.fst	siAPOBEC3C_4p_W3_3	259	R	157	AGA	AG	GA	G	>	T	CAAATAGAG	tg	tp	fm1	si	tg1	p	HeLa_JM
siAPOBEC3C_7p_E-N.fst	siAPOBEC3C_7p_W1_1	259	R	164	AGA	AG	GA	G	>	A	AGCAAACTC	ug	tp	fm1	si	ug1	p	HeLa_JM
siAPOBEC3C_7p_E-N.fst	siAPOBEC3C_7p_W2_2	259	R	11	TGA	TG	GA	G	>	A	TGTTAACAA	ug	tp	fm1	si	ug1	p	HeLa_JM
siAPOBEC3C_7p_E-N.fst	siAPOBEC3C_7p_W2_2	259	R	157	AGA	AG	GA	G	>	C	CAAACAGAG	ug	tp	fm1	si	ug1	p	HeLa_JM
siAPOBEC3C_7p_E-N.fst	siAPOBEC3C_7p_W3_3	259	R	164	AGA	AG	GA	G	>	A	AGCAAACTC	ug	tp	fm1	si	ug1	p	HeLa_JM
siAPOBEC3C_7p_E-N.fst	6siAPOBEC3C_7p_W4_4	259	R	174	TCT	TC	CT	C	>	T	AAATTTGCC	ug	tp	fm1	si	ug1	p	HeLa_JM
siAPOBEC3C_7p_E-N.fst	6siAPOBEC3C_7p_W4_4	259	R	199	CGA	CG	GA	G	>	C	GTTCCAATC	ug	tp	fm1	si	ug1	p	HeLa_JM
siAPOBEC3C_7p_E-N.fst	siAPOBEC3C_7p_W5_5	259	R	136	AGA	AG	GA	G	>	C	TCTACAGGG	ug	tp	fm1	si	ug1	p	HeLa_JM
siAPOBEC3C_7p_E-N.fst	siAPOBEC3C_7p_W5_5	259	R	191	CGA	CG	GA	G	>	T	CTTCTAAGG	ug	tp	fm1	si	ug1	p	HeLa_JM
siAPOBEC3C_7p_E-N.fst	siAPOBEC3C_7p_W6_6	259	R	138	AGG	AG	GG	G	>	C	TAGACGGTT	ug	tp	fm1	si	ug1	p	HeLa_JM
siAPOBEC3C_7p_E-N.fst	siAPOBEC3C_7p_W7_7	259	R	164	AGA	AG	GA	G	>	A	AGCAAACTC	ug	tp	fm1	si	ug1	p	HeLa_JM
siAPOBEC3C_7p_E-N.fst	siAPOBEC3C_7p_W8_8	259	R	88	CGA	CG	GA	G	>	C	AGTCCACGA	ug	tp	fm1	si	ug1	p	HeLa_JM
siAPOBEC3C_7p_E-N.fst	siAPOBEC3C_7p_W8_8	259	R	136	AGA	AG	GA	G	>	C	TCTACAGGG	ug	tp	fm1	si	ug1	p	HeLa_JM
siAPOBEC3C_7p_E-N.fst	siAPOBEC3C_7p_W9_9	259	R	11	TGA	TG	GA	G	>	A	TGTTAACAA	ug	tp	fm1	si	ug1	p	HeLa_JM
siAPOBEC3C_7p_E-N.fst	siAPOBEC3C_7p_W9_9	259	R	164	AGA	AG	GA	G	>	A	AGCAAACTC	ug	tp	fm1	si	ug1	p	HeLa_JM
siAPOBEC3C_7p_E-N.fst	siAPOBEC3C_7p_W10_10	259	R	191	CGA	CG	GA	G	>	A	CTTCAAAGG	ug	tp	fm1	si	ug1	p	HeLa_JM
siAPOBEC3C_7p_E-N.fst	siAPOBEC3C_7p_W11_11	259	R	185	CGA	CG	GA	G	>	A	CATCAACTT	ug	tp	fm1	si	ug1	p	HeLa_JM
siAPOBEC3C_7p_E-N.fst	siAPOBEC3C_7p_W12_12	259	R	144	CTC	CT	TC	T	>	A	GTTCACGAG	ug	tp	fm1	si	ug1	p	HeLa_JM
siAPOBEC3C_7p_E-N.fst	siAPOBEC3C_7p_W12_12	259	R	146	CGA	CG	GA	G	>	A	TCTCAAGCG	ug	tp	fm1	si	ug1	p	HeLa_JM
siAPOBEC3F_0p_E-N.fst	siAPOBEC3F_0p_W1_1	0	R	191	CGA	CG	GA	G	>	A	CTTCAAAGG	o	tp	fm1	si	o	p	HeLa_JM
siAPOBEC3F_0p_E-N.fst	siAPOBEC3F_0p_W2_2	0	R	194	AGG	AG	GG	G	>	A	CGAAAGTTC	o	tp	fm1	si	o	p	HeLa_JM
siAPOBEC3F_0p_E-N.fst	siAPOBEC3F_0p_W3_3	0	R	201	AAT	AA	AT	A	>	T	TCGATTCCT	o	tp	fm1	si	o	p	HeLa_JM
siAPOBEC3F_0p_E-N.fst	siAPOBEC3F_0p_W3_3	0	R	202	ATC	AT	TC	T	>	A	CGAAACCTT	o	tp	fm1	si	o	p	HeLa_JM
siAPOBEC3F_4p_E-N.fst	siAPOBEC3F_4p_W1_1	259	C	207	TCC	TC	CC	C	>	T	CCTTTCCCT	tg	tp	fm1	si	tg1	p	HeLa_JM
siAPOBEC3F_4p_E-N.fst	siAPOBEC3F_4p_W2_2	259	C	157	AGA	AG	GA	G	>	A	CAAAAAGAG	tg	tp	fm1	si	tg1	p	HeLa_JM
siAPOBEC3F_4p_E-N.fst	siAPOBEC3F_4p_W3_3	259	R	164	AGA	AG	GA	G	>	C	AGCACACTC	tg	tp	fm1	si	tg1	p	HeLa_JM
siAPOBEC3F_4p_E-N.fst	siAPOBEC3F_4p_W4_4	259	R	194	AGG	AG	GG	G	>	A	CGAAAGTTC	tg	tp	fm1	si	tg1	p	HeLa_JM
siAPOBEC3F_7p_E-N.fst	siAPOBEC3F_7p_W1_1	259	R	185	CGA	CG	GA	G	>	A	CATCAACTT	ug	tp	fm1	si	ug1	p	HeLa_JM
siAPOBEC3F_7p_E-N.fst	siAPOBEC3F_7p_W1_1	259	R	187	ACT	AC	CT	C	>	A	TCGAATTCG	ug	tp	fm1	si	ug1	p	HeLa_JM
siAPOBEC3F_7p_E-N.fst	siAPOBEC3F_7p_W2_2	259	R	176	TGC	TG	GC	G	>	T	ATCTTCCGT	ug	tp	fm1	si	ug1	p	HeLa_JM
siAPOBEC3F_7p_E-N.fst	siAPOBEC3F_7p_W3_3	259	R	136	AGA	AG	GA	G	>	T	TCTATAGGG	ug	tp	fm1	si	ug1	p	HeLa_JM
siAPOBEC3F_7p_E-N.fst	siAPOBEC3F_7p_W4_4	259	R	185	CGA	CG	GA	G	>	A	CATCAACTT	ug	tp	fm1	si	ug1	p	HeLa_JM
siAPOBEC3F_7p_E-N.fst	siAPOBEC3F_7p_W5_5	259	R	136	AGA	AG	GA	G	>	C	TCTACAGGG	ug	tp	fm1	si	ug1	p	HeLa_JM
siAPOBEC3F_7p_E-N.fst	siAPOBEC3F_7p_W6_6	259	R	194	AGG	AG	GG	G	>	T	CGAATGTTC	ug	tp	fm1	si	ug1	p	HeLa_JM
siAPOBEC3F_7p_E-N.fst	siAPOBEC3F_7p_W7_7	259	R	139	GGG	GG	GG	G	>	T	AGAGTGTTC	ug	tp	fm1	si	ug1	p	HeLa_JM
siAPOBEC3F_7p_E-N.fst	siAPOBEC3F_7p_W8_8	259	R	164	AGA	AG	GA	G	>	A	AGCAAACTC	ug	tp	fm1	si	ug1	p	HeLa_JM
siAPOBEC3F_7p_E-N.fst	siAPOBEC3F_7p_W9_9	259	R	136	AGA	AG	GA	G	>	A	TCTAAAGGG	ug	tp	fm1	si	ug1	p	HeLa_JM
siATR_C_k_0p_E-N.fst	siATR_C_k_0p_W1_1	0	R	93	AGA	AG	GA	G	>	C	ACGACAGCC	o	tp	fm1	si	o	p	HeLa_JM
siATR_C_k_0p_E-N.fst	siATR_C_k_0p_W1_1	0	R	139	GGG	GG	GG	G	>	T	AGAGTGTTC	o	tp	fm1	si	o	p	HeLa_JM
siATR_C_k_0p_E-N.fst	siATR_C_k_0p_W1_1	0	R	142	TTC	TT	TC	T	>	C	GGGTCCTCG	o	tp	fm1	si	o	p	HeLa_JM
siATR_C_k_4p_E-N.fst	siATR_C_k_4p_W1_1	259	R	199	CGA	CG	GA	G	>	C	GTTCCAATC	tg	tp	fm1	si	tg1	p	HeLa_JM
siATR_C_k_4p_E-N.fst	siATR_C_k_4p_W2_2	259	R	164	AGA	AG	GA	G	>	A	AGCAAACTC	tg	tp	fm1	si	tg1	p	HeLa_JM
siATR_C_k_4p_E-N.fst	siATR_C_k_4p_W3_3	259	R	194	AGG	AG	GG	G	>	A	CGAAAGTTC	tg	tp	fm1	si	tg1	p	HeLa_JM
siATR_C_k_4p_E-N.fst	siATR_C_k_4p_W4_4	259	R	164	AGA	AG	GA	G	>	C	AGCACACTC	tg	tp	fm1	si	tg1	p	HeLa_JM
siATR_C_k_7p_E-N.fst	siATR_C_k_7p_W1_1	259	R	188	CTT	CT	TT	T	>	C	CGACCTCGA	ug	tp	fm1	si	ug1	p	HeLa_JM
siATR_C_k_7p_E-N.fst	siATR_C_k_7p_W2_2	259	R	164	AGA	AG	GA	G	>	C	AGCACACTC	ug	tp	fm1	si	ug1	p	HeLa_JM
siATR_C_k_7p_E-N.fst	siATR_C_k_7p_W2_2	259	R	199	CGA	CG	GA	G	>	C	GTTCCAATC	ug	tp	fm1	si	ug1	p	HeLa_JM
siATR_C_k_7p_E-N.fst	siATR_C_k_7p_W4_4	259	R	11	TGA	TG	GA	G	>	A	TGTTAACAA	ug	tp	fm1	si	ug1	p	HeLa_JM
siATR_C_k_7p_E-N.fst	siATR_C_k_7p_W4_4	259	R	199	CGA	CG	GA	G	>	C	GTTCCAATC	ug	tp	fm1	si	ug1	p	HeLa_JM
siATR_k_4p_E-N.fst	siATR_k_4p_W1_1	259	R	136	AGA	AG	GA	G	>	T	TCTATAGGG	tg	tp	fm1	si	tg1	p	HeLa_JM
siATR_k_4p_E-N.fst	siATR_k_4p_W2_2	259	R	159	AGA	AG	GA	G	>	C	AAGACAGCA	tg	tp	fm1	si	tg1	p	HeLa_JM
siATR_k_4p_E-N.fst	siATR_k_4p_W3_3	259	C	207	TCC	TC	CC	C	>	T	CCTTTCCCT	tg	tp	fm1	si	tg1	p	HeLa_JM
siATR_k_4p_E-N.fst	siATR_k_4p_W4_4	259	R	151	GGC	GG	GC	G	>	C	AGCGCCCAA	tg	tp	fm1	si	tg1	p	HeLa_JM
siATR_k_7p_E-N.fst	siATR_k_7p_W1_1	259	R	199	CGA	CG	GA	G	>	C	GTTCCAATC	ug	tp	fm1	si	ug1	p	HeLa_JM
siATR_k_7p_E-N.fst	siATR_k_7p_W2_2	259	R	108	AGA	AG	GA	G	>	A	GACAAATCT	ug	tp	fm1	si	ug1	p	HeLa_JM
siATR_k_7p_E-N.fst	siATR_k_7p_W2_2	259	R	136	AGA	AG	GA	G	>	A	TCTAAAGGG	ug	tp	fm1	si	ug1	p	HeLa_JM
siATR_k_7p_E-N.fst	siATR_k_7p_W3_3	259	R	151	GGC	GG	GC	G	>	A	AGCGACCAA	ug	tp	fm1	si	ug1	p	HeLa_JM
siATR_k_7p_E-N.fst	siATR_k_7p_W4_4	259	R	191	CGA	CG	GA	G	>	A	CTTCAAAGG	ug	tp	fm1	si	ug1	p	HeLa_JM
siATR_k_7p_E-N.fst	siATR_k_7p_W5_5	259	R	191	CGA	CG	GA	G	>	A	CTTCAAAGG	ug	tp	fm1	si	ug1	p	HeLa_JM
siATR_k_7p_E-N.fst	siATR_k_7p_W6_6	259	R	157	AGA	AG	GA	G	>	T	CAAATAGAG	ug	tp	fm1	si	ug1	p	HeLa_JM
siATR_k_7p_E-N.fst	siATR_k_7p_W7_7	259	R	11	TGA	TG	GA	G	>	A	TGTTAACAA	ug	tp	fm1	si	ug1	p	HeLa_JM
siATR_k_7p_E-N.fst	siATR_k_7p_W7_7	259	R	146	CGA	CG	GA	G	>	A	TCTCAAGCG	ug	tp	fm1	si	ug1	p	HeLa_JM
siATR_k_7p_E-N.fst	siATR_k_7p_W7_7	259	R	199	CGA	CG	GA	G	>	C	GTTCCAATC	ug	tp	fm1	si	ug1	p	HeLa_JM
siATR_KDR_k_0p_E-N.fst	siATR_KDR_k_0p_W1_1	0	R	192	GAA	GA	AA	A	>	T	TTCGTAGGT	o	tp	fm1	si	o	p	HeLa_JM
siATR_KDR_k_4p_E-N.fst	siATR_KDR_k_4p_W1_1	259	R	199	CGA	CG	GA	G	>	C	GTTCCAATC	tg	tp	fm1	si	tg1	p	HeLa_JM
siATR_KDR_k_4p_E-N.fst	siATR_KDR_k_4p_W2_2	259	R	199	CGA	CG	GA	G	>	C	GTTCCAATC	tg	tp	fm1	si	tg1	p	HeLa_JM
siATR_KDR_k_4p_E-N.fst	siATR_KDR_k_4p_W3_3	259	R	185	CGA	CG	GA	G	>	C	CATCCACTT	tg	tp	fm1	si	tg1	p	HeLa_JM
siATR_KDR_k_4p_E-N.fst	siATR_KDR_k_4p_W4_4	259	R	201	AAT	AA	AT	A	>	T	TCGATTCCT	tg	tp	fm1	si	tg1	p	HeLa_JM
siATR_KDR_k_7p_E-N.fst	siATR_KDR_k_7p_W1_1	259	R	199	CGA	CG	GA	G	>	T	GTTCTAATC	ug	tp	fm1	si	ug1	p	HeLa_JM
siATR_KDR_k_7p_E-N.fst	siATR_KDR_k_7p_W2_2	259	R	136	AGA	AG	GA	G	>	C	TCTACAGGG	ug	tp	fm1	si	ug1	p	HeLa_JM
siATR_KDR_k_7p_E-N.fst	siATR_KDR_k_7p_W3_3	259	R	199	CGA	CG	GA	G	>	A	GTTCAAATC	ug	tp	fm1	si	ug1	p	HeLa_JM
siATR_KDR_k_7p_E-N.fst	siATR_KDR_k_7p_W4_4	259	R	164	AGA	AG	GA	G	>	T	AGCATACTC	ug	tp	fm1	si	ug1	p	HeLa_JM
siATR_PCNA_k_4p_E-N.fst	siATR_PCNA_4p_k_W1_1	259	R	203	TCC	TC	CC	C	>	A	GAATACTTC	tg	tp	fm1	si	tg1	p	HeLa_JM
siATR_PCNA_k_7p_E-N.fst	siATR_PCNA_7p_k_W1_1	259	R	146	CGA	CG	GA	G	>	T	TCTCTAGCG	ug	tp	fm1	si	ug1	p	HeLa_JM
siATR_PCNA_k_7p_E-N.fst	siATR_PCNA_7p_k_W2_2	259	R	191	CGA	CG	GA	G	>	A	CTTCAAAGG	ug	tp	fm1	si	ug1	p	HeLa_JM
siATR_PCNA_k_7p_E-N.fst	siATR_PCNA_7p_k_W3_3	259	R	164	AGA	AG	GA	G	>	A	AGCAAACTC	ug	tp	fm1	si	ug1	p	HeLa_JM
siATR_PCNA_k_7p_E-N.fst	siATR_PCNA_7p_k_W3_3	259	R	184	TCG	TC	CG	C	>	G	TCATGGACT	ug	tp	fm1	si	ug1	p	HeLa_JM
siATR_PCNA_k_7p_E-N.fst	siATR_PCNA_7p_k_W4_4	259	R	138	AGG	AG	GG	G	>	C	TAGACGGTT	ug	tp	fm1	si	ug1	p	HeLa_JM
siATR_PCNA_k_7p_E-N.fst	siATR_PCNA_7p_k_W5_5	259	R	164	AGA	AG	GA	G	>	A	AGCAAACTC	ug	tp	fm1	si	ug1	p	HeLa_JM
siATR_PCNA_k_7p_E-N.fst	siATR_PCNA_7p_k_W6_6	259	R	191	CGA	CG	GA	G	>	A	CTTCAAAGG	ug	tp	fm1	si	ug1	p	HeLa_JM
siATR_PCNA_k_7p_E-N.fst	siATR_PCNA_7p_k_W6_6	259	R	199	CGA	CG	GA	G	>	T	GTTCTAATC	ug	tp	fm1	si	ug1	p	HeLa_JM
siATR_PCNA_k_7p_E-N.fst	siATR_PCNA_7p_k_W7_7	259	R	136	AGA	AG	GA	G	>	C	TCTACAGGG	ug	tp	fm1	si	ug1	p	HeLa_JM
siATR_PCNA_k_7p_E-N.fst	siATR_PCNA_7p_k_W8_8	259	R	136	AGA	AG	GA	G	>	A	TCTAAAGGG	ug	tp	fm1	si	ug1	p	HeLa_JM
siATR_PCNA_k_7p_E-N.fst	siATR_PCNA_7p_k_W9_9	259	R	195	GGT	GG	GT	G	>	A	GAAGATTCG	ug	tp	fm1	si	ug1	p	HeLa_JM
siATR_PCNA_k_7p_E-N.fst	siATR_PCNA_7p_k_W10_10	259	R	159	AGA	AG	GA	G	>	A	AAGAAAGCA	ug	tp	fm1	si	ug1	p	HeLa_JM
siATR_PCNA_k_7p_E-N.fst	siATR_PCNA_7p_k_W11_11	259	R	185	CGA	CG	GA	G	>	T	CATCTACTT	ug	tp	fm1	si	ug1	p	HeLa_JM
siATR_PCNA_k_7p_E-N.fst	siATR_PCNA_7p_k_W12_12	259	R	164	AGA	AG	GA	G	>	A	AGCAAACTC	ug	tp	fm1	si	ug1	p	HeLa_JM
siATR_PCNA_k_7p_E-N.fst	siATR_PCNA_7p_k_W13_13	259	R	138	AGG	AG	GG	G	>	C	TAGACGGTT	ug	tp	fm1	si	ug1	p	HeLa_JM
siATR_PCNA_k_7p_E-N.fst	siATR_PCNA_7p_k_W14_14	259	R	11	TGA	TG	GA	G	>	C	TGTTCACAA	ug	tp	fm1	si	ug1	p	HeLa_JM
siATR_PCNA_k_7p_E-N.fst	siATR_PCNA_7p_k_W14_14	259	R	164	AGA	AG	GA	G	>	A	AGCAAACTC	ug	tp	fm1	si	ug1	p	HeLa_JM
siATR_PCNA_k_7p_E-N.fst	siATR_PCNA_7p_k_W15_15	259	R	176	TGC	TG	GC	G	>	A	ATCTACCGT	ug	tp	fm1	si	ug1	p	HeLa_JM
siATR_PCNA_k_7p_E-N.fst	siATR_PCNA_7p_k_W16_16	259	R	136	AGA	AG	GA	G	>	T	TCTATAGGG	ug	tp	fm1	si	ug1	p	HeLa_JM
siATR_PCNA_k_7p_E-N.fst	siATR_PCNA_7p_k_W16_16	259	R	184	TCG	TC	CG	C	>	G	TCATGGACT	ug	tp	fm1	si	ug1	p	HeLa_JM
siATR_PCNA_k_7p_E-N.fst	siATR_PCNA_7p_k_W16_16	259	R	224	CGA	CG	GA	G	>	A	GGCCAAAAT	ug	tp	fm1	si	ug1	p	HeLa_JM
siATR_PCNA_k_7p_E-N.fst	siATR_PCNA_7p_k_W17_17	259	R	199	CGA	CG	GA	G	>	T	GTTCTAATC	ug	tp	fm1	si	ug1	p	HeLa_JM
siATR_WTR_k_4p_E-N.fst	siATR_WTR_k_4p_W1_1	259	R	6	TCT	TC	CT	C	>	A	AATTATGTT	tg	tp	fm1	si	tg1	p	HeLa_JM
siATR_WTR_k_4p_E-N.fst	siATR_WTR_k_4p_W1_1	259	R	136	AGA	AG	GA	G	>	A	TCTAAAGGG	tg	tp	fm1	si	tg1	p	HeLa_JM
siATR_WTR_k_4p_E-N.fst	siATR_WTR_k_4p_W2_2	259	R	164	AGA	AG	GA	G	>	A	AGCAAACTC	tg	tp	fm1	si	tg1	p	HeLa_JM
siATR_WTR_k_4p_E-N.fst	siATR_WTR_k_4p_W2_2	259	R	199	CGA	CG	GA	G	>	C	GTTCCAATC	tg	tp	fm1	si	tg1	p	HeLa_JM
siATR_WTR_k_4p_E-N.fst	siATR_WTR_k_4p_W3_3	259	R	164	AGA	AG	GA	G	>	A	AGCAAACTC	tg	tp	fm1	si	tg1	p	HeLa_JM
siATR_WTR_k_7p_E-N.fst	siATR_WTR_k_7p_W1_1	259	R	159	AGA	AG	GA	G	>	A	AAGAAAGCA	ug	tp	fm1	si	ug1	p	HeLa_JM
siATR_WTR_k_7p_E-N.fst	siATR_WTR_k_7p_W2_2	259	R	191	CGA	CG	GA	G	>	A	CTTCAAAGG	ug	tp	fm1	si	ug1	p	HeLa_JM
siATR_WTR_k_7p_E-N.fst	siATR_WTR_k_7p_W3_3	259	R	138	AGG	AG	GG	G	>	A	TAGAAGGTT	ug	tp	fm1	si	ug1	p	HeLa_JM
siATR_WTR_k_7p_E-N.fst	siATR_WTR_k_7p_W4_4	259	R	185	CGA	CG	GA	G	>	A	CATCAACTT	ug	tp	fm1	si	ug1	p	HeLa_JM
siATR_WTR_k_7p_E-N.fst	siATR_WTR_k_7p_W5_5	259	R	191	CGA	CG	GA	G	>	A	CTTCAAAGG	ug	tp	fm1	si	ug1	p	HeLa_JM
siATR_WTR_k_7p_E-N.fst	siATR_WTR_k_7p_W6_6	259	R	138	AGG	AG	GG	G	>	A	TAGAAGGTT	ug	tp	fm1	si	ug1	p	HeLa_JM
siATR_WTR_k_7p_E-N.fst	siATR_WTR_k_7p_W7_7	259	R	161	AGC	AG	GC	G	>	A	GAGAACAGA	ug	tp	fm1	si	ug1	p	HeLa_JM
siATR_WTR_k_7p_E-N.fst	siATR_WTR_k_7p_W8_8	259	R	146	CGA	CG	GA	G	>	C	TCTCCAGCG	ug	tp	fm1	si	ug1	p	HeLa_JM
siATR_WTR_k_7p_E-N.fst	siATR_WTR_k_7p_W9_9	259	R	191	CGA	CG	GA	G	>	T	CTTCTAAGG	ug	tp	fm1	si	ug1	p	HeLa_JM
siATR_WTR_k_7p_E-N.fst	siATR_WTR_k_7p_W10_10	259	R	179	CGT	CG	GT	G	>	A	TGCCATCAT	ug	tp	fm1	si	ug1	p	HeLa_JM
siATR_WTR_k_7p_E-N.fst	siATR_WTR_k_7p_W11_11	259	R	212	TCT	TC	CT	C	>	G	CCCTGTAAC	ug	tp	fm1	si	ug1	p	HeLa_JM
siC_0p_E-N.fst	siC_0p_W1_1	0	R	212	TCT	TC	CT	C	>	T	CCCTTTAAC	o	tp	fm1	sic	o	p	HeLa_JM
siC_0p_E-N.fst	siC_0p_W2_2	0	R	159	AGA	AG	GA	G	>	A	AAGAAAGCA	o	tp	fm1	sic	o	p	HeLa_JM
siC_0p_E-N.fst	siC_0p_W3_3	0	R	174	TCT	TC	CT	C	>	T	AAATTTGCC	o	tp	fm1	sic	o	p	HeLa_JM
siC_0p_E-N.fst	siC_0p_W4_4	0	R	191	CGA	CG	GA	G	>	T	CTTCTAAGG	o	tp	fm1	sic	o	p	HeLa_JM
siC_0p_E-N.fst	siC_0p_W5_5	0	R	194	AGG	AG	GG	G	>	A	CGAAAGTTC	o	tp	fm1	sic	o	p	HeLa_JM
siC_0p_E-N.fst	siC_0p_W6_6	0	R	164	AGA	AG	GA	G	>	A	AGCAAACTC	o	tp	fm1	sic	o	p	HeLa_JM
siC_0p_E-N.fst	siC_0p_W7_7	0	R	172	AAT	AA	AT	A	>	T	CTAATTCTG	o	tp	fm1	sic	o	p	HeLa_JM
siC_0p_E-N.fst	siC_0p_W8_8	0	R	213	CTA	CT	TA	T	>	C	CCTCCAACC	o	tp	fm1	sic	o	p	HeLa_JM
siC_0p_E-N.fst	siC_0p_W9_9	0	R	138	AGG	AG	GG	G	>	C	TAGACGGTT	o	tp	fm1	sic	o	p	HeLa_JM
siC_0p_E-N.fst	siC_0p_W10_10	0	R	194	AGG	AG	GG	G	>	T	CGAATGTTC	o	tp	fm1	sic	o	p	HeLa_JM
siC_0p_E-N.fst	siC_0p_W11_11	0	R	164	AGA	AG	GA	G	>	A	AGCAAACTC	o	tp	fm1	sic	o	p	HeLa_JM
siC_0p_E-N.fst	siC_0p_W12_12	0	R	194	AGG	AG	GG	G	>	A	CGAAAGTTC	o	tp	fm1	sic	o	p	HeLa_JM
siC_4p_E-N.fst	siC_4p_W1_4	259	R	164	AGA	AG	GA	G	>	C	AGCACACTC	tg	tp	fm1	sic	tg1	p	HeLa_JM
siC_4p_E-N.fst	siC_4p_W2_5	259	R	191	CGA	CG	GA	G	>	A	CTTCAAAGG	tg	tp	fm1	sic	tg1	p	HeLa_JM
siC_4p_E-N.fst	siC_4p_W3_6	259	R	161	AGC	AG	GC	G	>	A	GAGAACAGA	tg	tp	fm1	sic	tg1	p	HeLa_JM
siC_4p_E-N.fst	siC_4p_W4_7	259	R	203	TCC	TC	CC	C	>	A	GAATACTTC	tg	tp	fm1	sic	tg1	p	HeLa_JM
siC_4p_E-N.fst	siC_4p_W5_8	259	R	176	TGC	TG	GC	G	>	A	ATCTACCGT	tg	tp	fm1	sic	tg1	p	HeLa_JM
siC_4p_E-N.fst	siC_4p_W6_9	259	R	148	AGC	AG	GC	G	>	C	TCGACCGGC	tg	tp	fm1	sic	tg1	p	HeLa_JM
siC_4p_E-N.fst	siC_4p_W7_10	259	R	194	AGG	AG	GG	G	>	A	CGAAAGTTC	tg	tp	fm1	sic	tg1	p	HeLa_JM
siC_4p_E-N.fst	siC_4p_W8_11	259	R	191	CGA	CG	GA	G	>	A	CTTCAAAGG	tg	tp	fm1	sic	tg1	p	HeLa_JM
siC_4p_E-N.fst	siC_4p_W9_12	259	R	136	AGA	AG	GA	G	>	T	TCTATAGGG	tg	tp	fm1	sic	tg1	p	HeLa_JM
siC_4p_E-N.fst	siC_4p_W9_12	259	R	150	CGG	CG	GG	G	>	A	GAGCAGCCA	tg	tp	fm1	sic	tg1	p	HeLa_JM
siC_4p_E-N.fst	siC_4p_W10_13	259	R	168	TCT	TC	CT	C	>	A	GACTATAAA	tg	tp	fm1	sic	tg1	p	HeLa_JM
siC_4p_E-N.fst	siC_4p_W11_14	259	C	164	AGA	AG	GA	G	>	A	AGCAAACTC	tg	tp	fm1	sic	tg1	p	HeLa_JM
siC_4p_E-N.fst	siC_4p_W12_15	259	R	164	AGA	AG	GA	G	>	A	AGCAAACTC	tg	tp	fm1	sic	tg1	p	HeLa_JM
siC_4p_E-N.fst	siC_4p_W13_16	259	R	164	AGA	AG	GA	G	>	A	AGCAAACTC	tg	tp	fm1	sic	tg1	p	HeLa_JM
siC_4p_E-N.fst	siC_4p_W14_17	259	R	175	CTG	CT	TG	T	>	A	AATCAGCCG	tg	tp	fm1	sic	tg1	p	HeLa_JM
siC_4p_E-N.fst	siC_4p_W14_17	259	R	178	CCG	CC	CG	C	>	A	CTGCAGTCA	tg	tp	fm1	sic	tg1	p	HeLa_JM
siC_4p_E-N.fst	siC_4p_W15_18	259	R	180	GTC	GT	TC	T	>	C	GCCGCCATC	tg	tp	fm1	sic	tg1	p	HeLa_JM
siC_4p_E-N.fst	siC_4p_W16_19	259	R	201	AAT	AA	AT	A	>	T	TCGATTCCT	tg	tp	fm1	sic	tg1	p	HeLa_JM
siC_4p_E-N.fst	siC_4p_W17_20	259	R	11	TGA	TG	GA	G	>	A	TGTTAACAA	tg	tp	fm1	sic	tg1	p	HeLa_JM
siC_4p_E-N.fst	siC_4p_W17_20	259	R	139	GGG	GG	GG	G	>	T	AGAGTGTTC	tg	tp	fm1	sic	tg1	p	HeLa_JM
siC_4p_E-N.fst	siC_4p_W18_21	259	R	157	AGA	AG	GA	G	>	C	CAAACAGAG	tg	tp	fm1	sic	tg1	p	HeLa_JM
siC_4p_E-N.fst	siC_4p_W19_22	259	R	199	CGA	CG	GA	G	>	T	GTTCTAATC	tg	tp	fm1	sic	tg1	p	HeLa_JM
siC_4p_E-N.fst	siC_4p_W20_23	259	R	213	CTA	CT	TA	T	>	A	CCTCAAACC	tg	tp	fm1	sic	tg1	p	HeLa_JM
siC_4p_E-N.fst	siC_4p_W21_24	259	R	217	CCA	CC	CA	C	>	G	TAACGACGG	tg	tp	fm1	sic	tg1	p	HeLa_JM
siC_4p_E-N.fst	siC_4p_W22_25	259	R	157	AGA	AG	GA	G	>	C	CAAACAGAG	tg	tp	fm1	sic	tg1	p	HeLa_JM
siC_4p_E-N.fst	siC_4p_W23_26	259	R	136	AGA	AG	GA	G	>	C	TCTACAGGG	tg	tp	fm1	sic	tg1	p	HeLa_JM
siC_4p_E-N.fst	siC_4p_W24_27	259	R	194	AGG	AG	GG	G	>	A	CGAAAGTTC	tg	tp	fm1	sic	tg1	p	HeLa_JM
siC_4p_E-N.fst	siC_4p_W25_28	259	R	199	CGA	CG	GA	G	>	C	GTTCCAATC	tg	tp	fm1	sic	tg1	p	HeLa_JM
siC_4p_E-N.fst	siC_4p_W26_29	259	R	145	TCG	TC	CG	C	>	A	TTCTAGAGC	tg	tp	fm1	sic	tg1	p	HeLa_JM
siC_4p_E-N.fst	siC_4p_W26_29	259	R	146	CGA	CG	GA	G	>	A	TCTCAAGCG	tg	tp	fm1	sic	tg1	p	HeLa_JM
siC_4p_E-N.fst	siC_4p_W26_29	259	R	149	GCG	GC	CG	C	>	G	CGAGGGGCC	tg	tp	fm1	sic	tg1	p	HeLa_JM
siC_4p_E-N.fst	siC_4p_W27_30	259	R	199	CGA	CG	GA	G	>	C	GTTCCAATC	tg	tp	fm1	sic	tg1	p	HeLa_JM
siC_4p_E-N.fst	siC_4p_W27_30	259	R	253	CTG	CT	TG	T	>	G	CAGCGGACG	tg	tp	fm1	sic	tg1	p	HeLa_JM
siC_4p_E-N.fst	siC_4p_W28_31	259	C	194	AGG	AG	GG	G	>	A	CGAAAGTTC	tg	tp	fm1	sic	tg1	p	HeLa_JM
siC_4p_E-N.fst	siC_4p_W28_31	259	C	247	CCT	CC	CT	C	>	T	CCTCTTCAG	tg	tp	fm1	sic	tg1	p	HeLa_JM
siC_4p_E-N.fst	siC_4p_W28_31	259	C	253	CTG	CT	TG	T	>	G	CAGCGGACG	tg	tp	fm1	sic	tg1	p	HeLa_JM
siC_4p_E-N.fst	siC_4p_W29_32	259	R	194	AGG	AG	GG	G	>	A	CGAAAGTTC	tg	tp	fm1	sic	tg1	p	HeLa_JM
siC_4p_E-N.fst	siC_4p_W30_33	259	R	199	CGA	CG	GA	G	>	C	GTTCCAATC	tg	tp	fm1	sic	tg1	p	HeLa_JM
siC_7p_E-N.fst	siC_7p_W1_1	259	R	157	AGA	AG	GA	G	>	T	CAAATAGAG	ug	tp	fm1	sic	ug1	p	HeLa_JM
siC_7p_E-N.fst	siC_7p_W2_2	259	R	11	TGA	TG	GA	G	>	A	TGTTAACAA	ug	tp	fm1	sic	ug1	p	HeLa_JM
siC_7p_E-N.fst	siC_7p_W2_2	259	R	146	CGA	CG	GA	G	>	T	TCTCTAGCG	ug	tp	fm1	sic	ug1	p	HeLa_JM
siC_7p_E-N.fst	siC_7p_W3_3	259	R	199	CGA	CG	GA	G	>	C	GTTCCAATC	ug	tp	fm1	sic	ug1	p	HeLa_JM
siC_7p_E-N.fst	siC_7p_W4_4	259	R	88	CGA	CG	GA	G	>	A	AGTCAACGA	ug	tp	fm1	sic	ug1	p	HeLa_JM
siC_7p_E-N.fst	siC_7p_W4_4	259	R	164	AGA	AG	GA	G	>	A	AGCAAACTC	ug	tp	fm1	sic	ug1	p	HeLa_JM
siC_7p_E-N.fst	siC_7p_W5_5	259	R	146	CGA	CG	GA	G	>	C	TCTCCAGCG	ug	tp	fm1	sic	ug1	p	HeLa_JM
siC_7p_E-N.fst	siC_7p_W5_5	259	R	147	GAG	GA	AG	A	>	T	CTCGTGCGG	ug	tp	fm1	sic	ug1	p	HeLa_JM
siC_7p_E-N.fst	siC_7p_W6_6	259	R	136	AGA	AG	GA	G	>	C	TCTACAGGG	ug	tp	fm1	sic	ug1	p	HeLa_JM
siC_7p_E-N.fst	siC_7p_W7_7	259	R	157	AGA	AG	GA	G	>	C	CAAACAGAG	ug	tp	fm1	sic	ug1	p	HeLa_JM
siC_7p_E-N.fst	siC_7p_W8_8	259	R	191	CGA	CG	GA	G	>	A	CTTCAAAGG	ug	tp	fm1	sic	ug1	p	HeLa_JM
siC_7p_E-N.fst	siC_7p_W9_9	259	R	164	AGA	AG	GA	G	>	A	AGCAAACTC	ug	tp	fm1	sic	ug1	p	HeLa_JM
siC_7p_E-N.fst	siC_7p_W10_10	259	R	136	AGA	AG	GA	G	>	C	TCTACAGGG	ug	tp	fm1	sic	ug1	p	HeLa_JM
siC_7p_E-N.fst	siC_7p_W11_11	259	R	136	AGA	AG	GA	G	>	A	TCTAAAGGG	ug	tp	fm1	sic	ug1	p	HeLa_JM
siC_7p_E-N.fst	siC_7p_W12_12	259	R	164	AGA	AG	GA	G	>	A	AGCAAACTC	ug	tp	fm1	sic	ug1	p	HeLa_JM
siC_7p_E-N.fst	siC_7p_W13_13	259	R	136	AGA	AG	GA	G	>	C	TCTACAGGG	ug	tp	fm1	sic	ug1	p	HeLa_JM
siC_7p_E-N.fst	siC_7p_W14_14	259	R	199	CGA	CG	GA	G	>	C	GTTCCAATC	ug	tp	fm1	sic	ug1	p	HeLa_JM
siC_7p_E-N.fst	siC_7p_W15_15	259	R	194	AGG	AG	GG	G	>	A	CGAAAGTTC	ug	tp	fm1	sic	ug1	p	HeLa_JM
siC_7p_E-N.fst	siC_7p_W16_16	259	R	157	AGA	AG	GA	G	>	A	CAAAAAGAG	ug	tp	fm1	sic	ug1	p	HeLa_JM
siC_7p_E-N.fst	siC_7p_W17_17	259	R	164	AGA	AG	GA	G	>	A	AGCAAACTC	ug	tp	fm1	sic	ug1	p	HeLa_JM
siC_7p_E-N.fst	siC_7p_W18_18	259	R	157	AGA	AG	GA	G	>	C	CAAACAGAG	ug	tp	fm1	sic	ug1	p	HeLa_JM
siC_7p_E-N.fst	siC_7p_W19_19	259	R	199	CGA	CG	GA	G	>	T	GTTCTAATC	ug	tp	fm1	sic	ug1	p	HeLa_JM
siC_7p_E-N.fst	siC_7p_W20_20	259	R	179	CGT	CG	GT	G	>	A	TGCCATCAT	ug	tp	fm1	sic	ug1	p	HeLa_JM
siC_7p_E-N.fst	siC_7p_W21_21	259	R	164	AGA	AG	GA	G	>	A	AGCAAACTC	ug	tp	fm1	sic	ug1	p	HeLa_JM
siC_7p_E-N.fst	siC_7p_W22_22	259	R	191	CGA	CG	GA	G	>	T	CTTCTAAGG	ug	tp	fm1	sic	ug1	p	HeLa_JM
siC_7p_E-N.fst	siC_7p_W23_23	259	R	164	AGA	AG	GA	G	>	A	AGCAAACTC	ug	tp	fm1	sic	ug1	p	HeLa_JM
siC_7p_E-N.fst	siC_7p_W24_24	259	R	199	CGA	CG	GA	G	>	C	GTTCCAATC	ug	tp	fm1	sic	ug1	p	HeLa_JM
siC_7p_E-N.fst	siC_7p_W25_25	259	R	191	CGA	CG	GA	G	>	A	CTTCAAAGG	ug	tp	fm1	sic	ug1	p	HeLa_JM
siC_7p_E-N.fst	siC_7p_W26_26	259	R	139	GGG	GG	GG	G	>	T	AGAGTGTTC	ug	tp	fm1	sic	ug1	p	HeLa_JM
siC_7p_E-N.fst	siC_7p_W27_27	259	R	157	AGA	AG	GA	G	>	C	CAAACAGAG	ug	tp	fm1	sic	ug1	p	HeLa_JM
siC_7p_E-N.fst	siC_7p_W28_28	259	R	191	CGA	CG	GA	G	>	A	CTTCAAAGG	ug	tp	fm1	sic	ug1	p	HeLa_JM
siC_7p_E-N.fst	siC_7p_W29_29	259	R	164	AGA	AG	GA	G	>	A	AGCAAACTC	ug	tp	fm1	sic	ug1	p	HeLa_JM
siC_7p_E-N.fst	siC_7p_W30_30	259	R	194	AGG	AG	GG	G	>	A	CGAAAGTTC	ug	tp	fm1	sic	ug1	p	HeLa_JM
siC_7p_E-N.fst	siC_7p_W31_31	259	R	136	AGA	AG	GA	G	>	C	TCTACAGGG	ug	tp	fm1	sic	ug1	p	HeLa_JM
siC_7p_E-N.fst	siC_7p_W32_32	259	R	164	AGA	AG	GA	G	>	C	AGCACACTC	ug	tp	fm1	sic	ug1	p	HeLa_JM
siC_7p_E-N.fst	siC_7p_W33_33	259	R	185	CGA	CG	GA	G	>	T	CATCTACTT	ug	tp	fm1	sic	ug1	p	HeLa_JM
siC_7p_E-N.fst	siC_7p_W34_34	259	R	185	CGA	CG	GA	G	>	A	CATCAACTT	ug	tp	fm1	sic	ug1	p	HeLa_JM
siC_7p_E-N.fst	siC_7p_W35_35	259	R	140	GGT	GG	GT	G	>	A	GAGGATTCT	ug	tp	fm1	sic	ug1	p	HeLa_JM
siC_7p_E-N.fst	siC_7p_W35_35	259	R	164	AGA	AG	GA	G	>	A	AGCAAACTC	ug	tp	fm1	sic	ug1	p	HeLa_JM
siC_7p_E-N.fst	siC_7p_W36_36	259	R	136	AGA	AG	GA	G	>	A	TCTAAAGGG	ug	tp	fm1	sic	ug1	p	HeLa_JM
siC_7p_E-N.fst	siC_7p_W37_37	259	R	42	GGA	GG	GA	G	>	A	TGTGAAGCA	ug	tp	fm1	sic	ug1	p	HeLa_JM
siC_7p_E-N.fst	siC_7p_W37_37	259	R	164	AGA	AG	GA	G	>	A	AGCAAACTC	ug	tp	fm1	sic	ug1	p	HeLa_JM
siC_7p_E-N.fst	siC_7p_W38_38	259	R	199	CGA	CG	GA	G	>	C	GTTCCAATC	ug	tp	fm1	sic	ug1	p	HeLa_JM
siC_7p_E-N.fst	siC_7p_W39_39	259	R	164	AGA	AG	GA	G	>	A	AGCAAACTC	ug	tp	fm1	sic	ug1	p	HeLa_JM
siC_7p_E-N.fst	siC_7p_W40_40	259	R	157	AGA	AG	GA	G	>	C	CAAACAGAG	ug	tp	fm1	sic	ug1	p	HeLa_JM
siC_7p_E-N.fst	siC_7p_W40_40	259	R	191	CGA	CG	GA	G	>	T	CTTCTAAGG	ug	tp	fm1	sic	ug1	p	HeLa_JM
siC_7p_E-N.fst	siC_7p_W41_41	259	R	185	CGA	CG	GA	G	>	A	CATCAACTT	ug	tp	fm1	sic	ug1	p	HeLa_JM
siC_7p_E-N.fst	siC_7p_W41_41	259	R	199	CGA	CG	GA	G	>	A	GTTCAAATC	ug	tp	fm1	sic	ug1	p	HeLa_JM
siC_7p_E-N.fst	siC_7p_W42_42	259	R	11	TGA	TG	GA	G	>	T	TGTTTACAA	ug	tp	fm1	sic	ug1	p	HeLa_JM
siC_7p_E-N.fst	siC_7p_W42_42	259	R	88	CGA	CG	GA	G	>	C	AGTCCACGA	ug	tp	fm1	sic	ug1	p	HeLa_JM
siC_7p_E-N.fst	siC_7p_W42_42	259	R	159	AGA	AG	GA	G	>	T	AAGATAGCA	ug	tp	fm1	sic	ug1	p	HeLa_JM
siC_7p_E-N.fst	siC_7p_W43_43	259	R	191	CGA	CG	GA	G	>	T	CTTCTAAGG	ug	tp	fm1	sic	ug1	p	HeLa_JM
siC_7p_E-N.fst	siC_7p_W44_44	259	R	191	CGA	CG	GA	G	>	A	CTTCAAAGG	ug	tp	fm1	sic	ug1	p	HeLa_JM
siC_7p_E-N.fst	siC_7p_W45_45	259	R	11	TGA	TG	GA	G	>	A	TGTTAACAA	ug	tp	fm1	sic	ug1	p	HeLa_JM
siC_7p_E-N.fst	siC_7p_W46_46	259	R	136	AGA	AG	GA	G	>	A	TCTAAAGGG	ug	tp	fm1	sic	ug1	p	HeLa_JM
siC_7p_E-N.fst	siC_7p_W47_47	259	R	157	AGA	AG	GA	G	>	T	CAAATAGAG	ug	tp	fm1	sic	ug1	p	HeLa_JM
siC_7p_E-N.fst	siC_7p_W48_48	259	R	91	CGA	CG	GA	G	>	A	CGACAAGAG	ug	tp	fm1	sic	ug1	p	HeLa_JM
siC_7p_E-N.fst	siC_7p_W48_48	259	R	138	AGG	AG	GG	G	>	A	TAGAAGGTT	ug	tp	fm1	sic	ug1	p	HeLa_JM
siC_7p_E-N.fst	siC_7p_W49_49	259	R	146	CGA	CG	GA	G	>	T	TCTCTAGCG	ug	tp	fm1	sic	ug1	p	HeLa_JM
siC_7p_E-N.fst	siC_7p_W49_49	259	R	151	GGC	GG	GC	G	>	A	AGCGACCAA	ug	tp	fm1	sic	ug1	p	HeLa_JM
siC_7p_E-N.fst	siC_7p_W50_50	259	R	159	AGA	AG	GA	G	>	C	AAGACAGCA	ug	tp	fm1	sic	ug1	p	HeLa_JM
siC_7p_E-N.fst	siC_7p_W51_51	259	R	136	AGA	AG	GA	G	>	C	TCTACAGGG	ug	tp	fm1	sic	ug1	p	HeLa_JM
siC_7p_E-N.fst	siC_7p_W52_52	259	R	194	AGG	AG	GG	G	>	A	CGAAAGTTC	ug	tp	fm1	sic	ug1	p	HeLa_JM
siC_7p_E-N.fst	siC_7p_W53_53	259	R	164	AGA	AG	GA	G	>	A	AGCAAACTC	ug	tp	fm1	sic	ug1	p	HeLa_JM
siC_7p_E-N.fst	siC_7p_W53_53	259	R	199	CGA	CG	GA	G	>	A	GTTCAAATC	ug	tp	fm1	sic	ug1	p	HeLa_JM
siC_7p_E-N.fst	siC_7p_W54_54	259	R	191	CGA	CG	GA	G	>	T	CTTCTAAGG	ug	tp	fm1	sic	ug1	p	HeLa_JM
siC_7p_E-N.fst	siC_7p_W55_55	259	R	194	AGG	AG	GG	G	>	A	CGAAAGTTC	ug	tp	fm1	sic	ug1	p	HeLa_JM
siC_7p_E-N.fst	siC_7p_W56_56	259	R	191	CGA	CG	GA	G	>	T	CTTCTAAGG	ug	tp	fm1	sic	ug1	p	HeLa_JM
siC_7p_E-N.fst	siC_7p_W57_57	259	R	146	CGA	CG	GA	G	>	A	TCTCAAGCG	ug	tp	fm1	sic	ug1	p	HeLa_JM
siC_7p_E-N.fst	siC_7p_W57_57	259	R	199	CGA	CG	GA	G	>	C	GTTCCAATC	ug	tp	fm1	sic	ug1	p	HeLa_JM
siC_7p_E-N.fst	siC_7p_W57_57	259	R	251	AGC	AG	GC	G	>	A	CTCAACTGA	ug	tp	fm1	sic	ug1	p	HeLa_JM
siC_7p_E-N.fst	siC_7p_W58_58	259	R	164	AGA	AG	GA	G	>	A	AGCAAACTC	ug	tp	fm1	sic	ug1	p	HeLa_JM
siC_7p_E-N.fst	siC_7p_W59_59	259	R	93	AGA	AG	GA	G	>	C	ACGACAGCC	ug	tp	fm1	sic	ug1	p	HeLa_JM
siC_7p_E-N.fst	siC_7p_W59_59	259	R	139	GGG	GG	GG	G	>	T	AGAGTGTTC	ug	tp	fm1	sic	ug1	p	HeLa_JM
siC_7p_E-N.fst	siC_7p_W59_59	259	R	142	TTC	TT	TC	T	>	C	GGGTCCTCG	ug	tp	fm1	sic	ug1	p	HeLa_JM
siC_7p_E-N.fst	siC_7p_W60_60	259	R	150	CGG	CG	GG	G	>	A	GAGCAGCCA	ug	tp	fm1	sic	ug1	p	HeLa_JM
siC_7p_E-N.fst	siC_7p_W61_61	259	R	138	AGG	AG	GG	G	>	C	TAGACGGTT	ug	tp	fm1	sic	ug1	p	HeLa_JM
siC_7p_E-N.fst	siC_7p_W61_61	259	R	146	CGA	CG	GA	G	>	A	TCTCAAGCG	ug	tp	fm1	sic	ug1	p	HeLa_JM
siC_7p_E-N.fst	siC_7p_W62_62	259	R	164	AGA	AG	GA	G	>	A	AGCAAACTC	ug	tp	fm1	sic	ug1	p	HeLa_JM
siC_7p_E-N.fst	siC_7p_W63_63	259	R	185	CGA	CG	GA	G	>	T	CATCTACTT	ug	tp	fm1	sic	ug1	p	HeLa_JM
siC_7p_E-N.fst	siC_7p_W64_64	259	R	199	CGA	CG	GA	G	>	T	GTTCTAATC	ug	tp	fm1	sic	ug1	p	HeLa_JM
siC_7p_E-N.fst	siC_7p_W65_65	259	R	136	AGA	AG	GA	G	>	C	TCTACAGGG	ug	tp	fm1	sic	ug1	p	HeLa_JM
siC_7p_E-N.fst	siC_7p_W65_65	259	R	199	CGA	CG	GA	G	>	T	GTTCTAATC	ug	tp	fm1	sic	ug1	p	HeLa_JM
siC_7p_E-N.fst	siC_7p_W66_66	259	R	48	GGC	GG	GC	G	>	A	GCAGACCAG	ug	tp	fm1	sic	ug1	p	HeLa_JM
siC_7p_E-N.fst	siC_7p_W66_66	259	R	138	AGG	AG	GG	G	>	C	TAGACGGTT	ug	tp	fm1	sic	ug1	p	HeLa_JM
siC_7p_E-N.fst	siC_7p_W68_68	259	R	1	GGA	GG	GA	G	>	T	CCCGTAATT	ug	tp	fm1	sic	ug1	p	HeLa_JM
siC_7p_E-N.fst	siC_7p_W68_68	259	R	104	CGA	CG	GA	G	>	C	GCTCCACAG	ug	tp	fm1	sic	ug1	p	HeLa_JM
siC_7p_E-N.fst	siC_7p_W68_68	259	R	136	AGA	AG	GA	G	>	C	TCTACAGGG	ug	tp	fm1	sic	ug1	p	HeLa_JM
siC_7p_E-N.fst	siC_7p_W69_69	259	R	164	AGA	AG	GA	G	>	A	AGCAAACTC	ug	tp	fm1	sic	ug1	p	HeLa_JM
siC_7p_E-N.fst	siC_7p_W70_70	259	R	1	GGA	GG	GA	G	>	A	CCCGAAATT	ug	tp	fm1	sic	ug1	p	HeLa_JM
siC_7p_E-N.fst	siC_7p_W70_70	259	R	136	AGA	AG	GA	G	>	C	TCTACAGGG	ug	tp	fm1	sic	ug1	p	HeLa_JM
siC_7p_E-N.fst	siC_7p_W70_70	259	R	239	GGA	GG	GA	G	>	A	CCCGAATCC	ug	tp	fm1	sic	ug1	p	HeLa_JM
siC_7p_E-N.fst	siC_7p_W71_71	259	R	136	AGA	AG	GA	G	>	A	TCTAAAGGG	ug	tp	fm1	sic	ug1	p	HeLa_JM
siC_7p_E-N.fst	siC_7p_W71_71	259	R	153	CCA	CC	CA	C	>	A	CGGCAAAAG	ug	tp	fm1	sic	ug1	p	HeLa_JM
siC_7p_E-N.fst	siC_7p_W72_72	259	R	11	TGA	TG	GA	G	>	T	TGTTTACAA	ug	tp	fm1	sic	ug1	p	HeLa_JM
siC_7p_E-N.fst	siC_7p_W72_72	259	R	91	CGA	CG	GA	G	>	A	CGACAAGAG	ug	tp	fm1	sic	ug1	p	HeLa_JM
siC_7p_E-N.fst	siC_7p_W72_72	259	R	136	AGA	AG	GA	G	>	A	TCTAAAGGG	ug	tp	fm1	sic	ug1	p	HeLa_JM
siC_7p_E-N.fst	siC_7p_W73_73	259	R	136	AGA	AG	GA	G	>	T	TCTATAGGG	ug	tp	fm1	sic	ug1	p	HeLa_JM
siC_7p_E-N.fst	siC_7p_W74_74	259	R	164	AGA	AG	GA	G	>	C	AGCACACTC	ug	tp	fm1	sic	ug1	p	HeLa_JM
siC_7p_E-N.fst	siC_7p_W75_75	259	R	185	CGA	CG	GA	G	>	T	CATCTACTT	ug	tp	fm1	sic	ug1	p	HeLa_JM
siC_7p_E-N.fst	siC_7p_W76_76	259	R	151	GGC	GG	GC	G	>	A	AGCGACCAA	ug	tp	fm1	sic	ug1	p	HeLa_JM
siC_7p_E-N.fst	siC_7p_W77_77	259	R	159	AGA	AG	GA	G	>	C	AAGACAGCA	ug	tp	fm1	sic	ug1	p	HeLa_JM
siC_7p_E-N.fst	siC_7p_W77_77	259	R	185	CGA	CG	GA	G	>	T	CATCTACTT	ug	tp	fm1	sic	ug1	p	HeLa_JM
siC_7p_E-N.fst	siC_7p_W77_77	259	R	254	TGA	TG	GA	G	>	A	AGCTAACGT	ug	tp	fm1	sic	ug1	p	HeLa_JM
siC_7p_E-N.fst	siC_7p_W78_78	259	R	164	AGA	AG	GA	G	>	A	AGCAAACTC	ug	tp	fm1	sic	ug1	p	HeLa_JM
siC_7p_E-N.fst	siC_7p_W78_78	259	R	199	CGA	CG	GA	G	>	A	GTTCAAATC	ug	tp	fm1	sic	ug1	p	HeLa_JM
siC_7p_E-N.fst	siC_7p_W79_79	259	R	108	AGA	AG	GA	G	>	A	GACAAATCT	ug	tp	fm1	sic	ug1	p	HeLa_JM
siC_7p_E-N.fst	siC_7p_W79_79	259	R	164	AGA	AG	GA	G	>	T	AGCATACTC	ug	tp	fm1	sic	ug1	p	HeLa_JM
siC_7p_E-N.fst	siC_7p_W80_80	259	R	136	AGA	AG	GA	G	>	C	TCTACAGGG	ug	tp	fm1	sic	ug1	p	HeLa_JM
siC_7p_E-N.fst	siC_7p_W81_81	259	R	108	AGA	AG	GA	G	>	T	GACATATCT	ug	tp	fm1	sic	ug1	p	HeLa_JM
siC_7p_E-N.fst	siC_7p_W81_81	259	R	148	AGC	AG	GC	G	>	T	TCGATCGGC	ug	tp	fm1	sic	ug1	p	HeLa_JM
siC_7p_E-N.fst	siC_7p_W82_82	259	R	20	ATC	AT	TC	T	>	A	TTAAACATC	ug	tp	fm1	sic	ug1	p	HeLa_JM
siC_7p_E-N.fst	siC_7p_W82_82	259	R	27	GCT	GC	CT	C	>	A	TCGGATCGT	ug	tp	fm1	sic	ug1	p	HeLa_JM
siC_7p_E-N.fst	siC_7p_W82_82	259	R	164	AGA	AG	GA	G	>	A	AGCAAACTC	ug	tp	fm1	sic	ug1	p	HeLa_JM
siC_7p_E-N.fst	siC_7p_W83_83	259	R	11	TGA	TG	GA	G	>	C	TGTTCACAA	ug	tp	fm1	sic	ug1	p	HeLa_JM
siC_7p_E-N.fst	siC_7p_W83_83	259	R	185	CGA	CG	GA	G	>	A	CATCAACTT	ug	tp	fm1	sic	ug1	p	HeLa_JM
siC_7p_E-N.fst	siC_7p_W84_84	259	R	191	CGA	CG	GA	G	>	A	CTTCAAAGG	ug	tp	fm1	sic	ug1	p	HeLa_JM
siC_7p_E-N.fst	siC_7p_W85_85	259	R	6	TCT	TC	CT	C	>	T	AATTTTGTT	ug	tp	fm1	sic	ug1	p	HeLa_JM
siC_7p_E-N.fst	siC_7p_W85_85	259	R	11	TGA	TG	GA	G	>	A	TGTTAACAA	ug	tp	fm1	sic	ug1	p	HeLa_JM
siC_7p_E-N.fst	siC_7p_W85_85	259	R	164	AGA	AG	GA	G	>	A	AGCAAACTC	ug	tp	fm1	sic	ug1	p	HeLa_JM
siC_7p_E-N.fst	siC_7p_W86_86	259	R	136	AGA	AG	GA	G	>	C	TCTACAGGG	ug	tp	fm1	sic	ug1	p	HeLa_JM
siC_7p_E-N.fst	siC_7p_W87_87	259	R	176	TGC	TG	GC	G	>	A	ATCTACCGT	ug	tp	fm1	sic	ug1	p	HeLa_JM
siC_7p_E-N.fst	siC_7p_W88_88	259	R	159	AGA	AG	GA	G	>	A	AAGAAAGCA	ug	tp	fm1	sic	ug1	p	HeLa_JM
siC_7p_E-N.fst	siC_7p_W89_89	259	R	159	AGA	AG	GA	G	>	A	AAGAAAGCA	ug	tp	fm1	sic	ug1	p	HeLa_JM
siC_7p_E-N.fst	siC_7p_W90_90	259	R	93	AGA	AG	GA	G	>	C	ACGACAGCC	ug	tp	fm1	sic	ug1	p	HeLa_JM
siC_7p_E-N.fst	siC_7p_W90_90	259	R	159	AGA	AG	GA	G	>	C	AAGACAGCA	ug	tp	fm1	sic	ug1	p	HeLa_JM
siC_7p_E-N.fst	siC_7p_W90_90	259	R	185	CGA	CG	GA	G	>	A	CATCAACTT	ug	tp	fm1	sic	ug1	p	HeLa_JM
siC_7p_E-N.fst	siC_7p_W90_90	259	R	191	CGA	CG	GA	G	>	A	CTTCAAAGG	ug	tp	fm1	sic	ug1	p	HeLa_JM
siC_7p_E-N.fst	siC_7p_W91_91	259	R	136	AGA	AG	GA	G	>	C	TCTACAGGG	ug	tp	fm1	sic	ug1	p	HeLa_JM
siC_7p_E-N.fst	siC_7p_W92_92	259	R	88	CGA	CG	GA	G	>	A	AGTCAACGA	ug	tp	fm1	sic	ug1	p	HeLa_JM
siC_7p_E-N.fst	siC_7p_W92_92	259	R	157	AGA	AG	GA	G	>	C	CAAACAGAG	ug	tp	fm1	sic	ug1	p	HeLa_JM
siC_7p_E-N.fst	siC_7p_W92_92	259	R	199	CGA	CG	GA	G	>	A	GTTCAAATC	ug	tp	fm1	sic	ug1	p	HeLa_JM
siC_7p_E-N.fst	siC_7p_W93_93	259	R	194	AGG	AG	GG	G	>	T	CGAATGTTC	ug	tp	fm1	sic	ug1	p	HeLa_JM
siC_7p_E-N.fst	siC_7p_W94_94	259	R	199	CGA	CG	GA	G	>	C	GTTCCAATC	ug	tp	fm1	sic	ug1	p	HeLa_JM
siC_7p_E-N.fst	siC_7p_W95_95	259	R	121	TCT	TC	CT	C	>	A	ATTTATCTA	ug	tp	fm1	sic	ug1	p	HeLa_JM
siC_7p_E-N.fst	siC_7p_W95_95	259	R	184	TCG	TC	CG	C	>	T	TCATTGACT	ug	tp	fm1	sic	ug1	p	HeLa_JM
siC_7p_E-N.fst	siC_7p_W95_95	259	R	190	TCG	TC	CG	C	>	T	ACTTTGAAG	ug	tp	fm1	sic	ug1	p	HeLa_JM
siC_7p_E-N.fst	siC_7p_W96_96	259	R	199	CGA	CG	GA	G	>	T	GTTCTAATC	ug	tp	fm1	sic	ug1	p	HeLa_JM
siC_7p_E-N.fst	siC_7p_W97_97	259	R	191	CGA	CG	GA	G	>	A	CTTCAAAGG	ug	tp	fm1	sic	ug1	p	HeLa_JM
siC_7p_E-N.fst	siC_7p_W98_98	259	R	11	TGA	TG	GA	G	>	A	TGTTAACAA	ug	tp	fm1	sic	ug1	p	HeLa_JM
siC_7p_E-N.fst	siC_7p_W98_98	259	R	146	CGA	CG	GA	G	>	C	TCTCCAGCG	ug	tp	fm1	sic	ug1	p	HeLa_JM
siC_7p_E-N.fst	siC_7p_W99_99	259	R	199	CGA	CG	GA	G	>	C	GTTCCAATC	ug	tp	fm1	sic	ug1	p	HeLa_JM
siC_7p_E-N.fst	siC_7p_W100_100	259	R	184	TCG	TC	CG	C	>	T	TCATTGACT	ug	tp	fm1	sic	ug1	p	HeLa_JM
siC_7p_E-N.fst	siC_7p_W100_100	259	R	190	TCG	TC	CG	C	>	T	ACTTTGAAG	ug	tp	fm1	sic	ug1	p	HeLa_JM
siC_7p_E-N.fst	siC_7p_W101_101	259	R	157	AGA	AG	GA	G	>	C	CAAACAGAG	ug	tp	fm1	sic	ug1	p	HeLa_JM
siC_7p_E-N.fst	siC_7p_W102_102	259	R	199	CGA	CG	GA	G	>	T	GTTCTAATC	ug	tp	fm1	sic	ug1	p	HeLa_JM
siC_k_0p_E-N.fst	siC_k_0p_W1_1	0	R	145	TCG	TC	CG	C	>	G	TTCTGGAGC	o	tp	fm1	sic	o	p	HeLa_JM
siC_k_0p_E-N.fst	siC_k_0p_W2_2	0	R	174	TCT	TC	CT	C	>	G	AAATGTGCC	o	tp	fm1	sic	o	p	HeLa_JM
siC_k_0p_E-N.fst	siC_k_0p_W3_3	0	R	206	TTC	TT	TC	T	>	C	TCCTCCCCC	o	tp	fm1	sic	o	p	HeLa_JM
siC_k_4p_E-N.fst	siC_k_4p_W1_1	259	R	146	CGA	CG	GA	G	>	C	TCTCCAGCG	tg	tp	fm1	sic	tg1	p	HeLa_JM
siC_k_4p_E-N.fst	siC_k_4p_W2_2	259	R	136	AGA	AG	GA	G	>	C	TCTACAGGG	tg	tp	fm1	sic	tg1	p	HeLa_JM
siC_k_4p_E-N.fst	siC_k_4p_W3_3	259	R	199	CGA	CG	GA	G	>	T	GTTCTAATC	tg	tp	fm1	sic	tg1	p	HeLa_JM
siC_k_4p_E-N.fst	siC_k_4p_W4_4	259	R	6	TCT	TC	CT	C	>	T	AATTTTGTT	tg	tp	fm1	sic	tg1	p	HeLa_JM
siC_k_4p_E-N.fst	siC_k_4p_W4_4	259	R	16	ATT	AT	TT	T	>	A	ACAAATAAT	tg	tp	fm1	sic	tg1	p	HeLa_JM
siC_k_4p_E-N.fst	siC_k_4p_W4_4	259	R	58	AGC	AG	GC	G	>	A	AAAAACATT	tg	tp	fm1	sic	tg1	p	HeLa_JM
siC_k_4p_E-N.fst	siC_k_4p_W4_4	259	R	121	TCT	TC	CT	C	>	T	ATTTTTCTA	tg	tp	fm1	sic	tg1	p	HeLa_JM
siC_k_4p_E-N.fst	siC_k_4p_W4_4	259	R	190	TCG	TC	CG	C	>	A	ACTTAGAAG	tg	tp	fm1	sic	tg1	p	HeLa_JM
siC_k_4p_E-N.fst	siC_k_4p_W5_5	259	C	180	GTC	GT	TC	T	>	A	GCCGACATC	tg	tp	fm1	sic	tg1	p	HeLa_JM
siC_k_4p_E-N.fst	siC_k_4p_W5_5	259	C	258	GTC	GT	TC	T	>	A	GACGACGGA	tg	tp	fm1	sic	tg1	p	HeLa_JM
siC_k_4p_E-N.fst	siC_k_4p_W6_6	259	R	138	AGG	AG	GG	G	>	A	TAGAAGGTT	tg	tp	fm1	sic	tg1	p	HeLa_JM
siC_k_4p_E-N.fst	siC_k_4p_W6_6	259	R	139	GGG	GG	GG	G	>	A	AGAGAGTTC	tg	tp	fm1	sic	tg1	p	HeLa_JM
siC_k_4p_E-N.fst	siC_k_4p_W7_7	259	R	159	AGA	AG	GA	G	>	A	AAGAAAGCA	tg	tp	fm1	sic	tg1	p	HeLa_JM
siC_k_4p_E-N.fst	siC_k_4p_W8_8	259	C	174	TCT	TC	CT	C	>	A	AAATATGCC	tg	tp	fm1	sic	tg1	p	HeLa_JM
siC_k_4p_E-N.fst	siC_k_4p_W9_9	259	R	138	AGG	AG	GG	G	>	A	TAGAAGGTT	tg	tp	fm1	sic	tg1	p	HeLa_JM
siC_k_4p_E-N.fst	siC_k_4p_W10_10	259	C	174	TCT	TC	CT	C	>	T	AAATTTGCC	tg	tp	fm1	sic	tg1	p	HeLa_JM
siC_k_4p_E-N.fst	siC_k_4p_W11_11	259	R	31	GTA	GT	TA	T	>	A	CTCGAATAA	tg	tp	fm1	sic	tg1	p	HeLa_JM
siC_k_4p_E-N.fst	siC_k_4p_W11_11	259	R	191	CGA	CG	GA	G	>	A	CTTCAAAGG	tg	tp	fm1	sic	tg1	p	HeLa_JM
siC_k_4p_E-N.fst	siC_k_4p_W12_12	259	R	163	CAG	CA	AG	A	>	C	GAGCCGACT	tg	tp	fm1	sic	tg1	p	HeLa_JM
siC_k_4p_E-N.fst	siC_k_4p_W12_12	259	R	176	TGC	TG	GC	G	>	A	ATCTACCGT	tg	tp	fm1	sic	tg1	p	HeLa_JM
siC_k_4p_E-N.fst	siC_k_4p_W13_13	259	R	146	CGA	CG	GA	G	>	T	TCTCTAGCG	tg	tp	fm1	sic	tg1	p	HeLa_JM
siC_k_4p_E-N.fst	siC_k_4p_W14_14	259	R	199	CGA	CG	GA	G	>	C	GTTCCAATC	tg	tp	fm1	sic	tg1	p	HeLa_JM
siC_k_4p_E-N.fst	siC_k_4p_W15_15	259	R	185	CGA	CG	GA	G	>	C	CATCCACTT	tg	tp	fm1	sic	tg1	p	HeLa_JM
siC_k_4p_E-N.fst	siC_k_4p_W16_16	259	R	136	AGA	AG	GA	G	>	T	TCTATAGGG	tg	tp	fm1	sic	tg1	p	HeLa_JM
siC_k_7p_E-N.fst	siC_k_7p_W1_2	259	R	191	CGA	CG	GA	G	>	A	CTTCAAAGG	ug	tp	fm1	sic	ug1	p	HeLa_JM
siC_k_7p_E-N.fst	siC_k_7p_W2_3	259	R	146	CGA	CG	GA	G	>	C	TCTCCAGCG	ug	tp	fm1	sic	ug1	p	HeLa_JM
siC_k_7p_E-N.fst	siC_k_7p_W3_4	259	R	191	CGA	CG	GA	G	>	T	CTTCTAAGG	ug	tp	fm1	sic	ug1	p	HeLa_JM
siC_k_7p_E-N.fst	siC_k_7p_W4_5	259	R	191	CGA	CG	GA	G	>	A	CTTCAAAGG	ug	tp	fm1	sic	ug1	p	HeLa_JM
siC_k_7p_E-N.fst	siC_k_7p_W5_6	259	R	138	AGG	AG	GG	G	>	A	TAGAAGGTT	ug	tp	fm1	sic	ug1	p	HeLa_JM
siC_k_7p_E-N.fst	siC_k_7p_W6_7	259	R	157	AGA	AG	GA	G	>	C	CAAACAGAG	ug	tp	fm1	sic	ug1	p	HeLa_JM
siC_k_7p_E-N.fst	siC_k_7p_W7_8	259	R	185	CGA	CG	GA	G	>	T	CATCTACTT	ug	tp	fm1	sic	ug1	p	HeLa_JM
siC_k_7p_E-N.fst	siC_k_7p_W8_9	259	R	164	AGA	AG	GA	G	>	T	AGCATACTC	ug	tp	fm1	sic	ug1	p	HeLa_JM
siC_k_7p_E-N.fst	siC_k_7p_W9_10	259	R	69	TGC	TG	GC	G	>	A	CACTACTCT	ug	tp	fm1	sic	ug1	p	HeLa_JM
siC_k_7p_E-N.fst	siC_k_7p_W9_10	259	R	191	CGA	CG	GA	G	>	A	CTTCAAAGG	ug	tp	fm1	sic	ug1	p	HeLa_JM
siC_k_7p_E-N.fst	siC_k_7p_W10_11	259	R	104	CGA	CG	GA	G	>	A	GCTCAACAG	ug	tp	fm1	sic	ug1	p	HeLa_JM
siC_k_7p_E-N.fst	siC_k_7p_W10_11	259	R	164	AGA	AG	GA	G	>	C	AGCACACTC	ug	tp	fm1	sic	ug1	p	HeLa_JM
siC_k_7p_E-N.fst	siC_k_7p_W11_12	259	R	161	AGC	AG	GC	G	>	C	GAGACCAGA	ug	tp	fm1	sic	ug1	p	HeLa_JM
siC_k_7p_E-N.fst	siC_k_7p_W12_13	259	R	194	AGG	AG	GG	G	>	T	CGAATGTTC	ug	tp	fm1	sic	ug1	p	HeLa_JM
siC_k_7p_E-N.fst	siC_k_7p_W13_14	259	R	199	CGA	CG	GA	G	>	C	GTTCCAATC	ug	tp	fm1	sic	ug1	p	HeLa_JM
siC_k_7p_E-N.fst	siC_k_7p_W14_15	259	R	138	AGG	AG	GG	G	>	C	TAGACGGTT	ug	tp	fm1	sic	ug1	p	HeLa_JM
siC_k_7p_E-N.fst	siC_k_7p_W15_16	259	R	136	AGA	AG	GA	G	>	C	TCTACAGGG	ug	tp	fm1	sic	ug1	p	HeLa_JM
siC_k_7p_E-N.fst	siC_k_7p_W16_17	259	R	184	TCG	TC	CG	C	>	G	TCATGGACT	ug	tp	fm1	sic	ug1	p	HeLa_JM
siC_k_7p_E-N.fst	siC_k_7p_W16_17	259	R	199	CGA	CG	GA	G	>	C	GTTCCAATC	ug	tp	fm1	sic	ug1	p	HeLa_JM
siC_k_7p_E-N.fst	siC_k_7p_W17_18	259	R	164	AGA	AG	GA	G	>	A	AGCAAACTC	ug	tp	fm1	sic	ug1	p	HeLa_JM
siC_k_7p_E-N.fst	siC_k_7p_W17_18	259	R	224	CGA	CG	GA	G	>	A	GGCCAAAAT	ug	tp	fm1	sic	ug1	p	HeLa_JM
siC_k_7p_E-N.fst	siC_k_7p_W18_19	259	R	174	TCT	TC	CT	C	>	T	AAATTTGCC	ug	tp	fm1	sic	ug1	p	HeLa_JM
siC_k_7p_E-N.fst	siC_k_7p_W19_20	259	R	136	AGA	AG	GA	G	>	C	TCTACAGGG	ug	tp	fm1	sic	ug1	p	HeLa_JM
siC_k_7p_E-N.fst	siC_k_7p_W20_21	259	R	191	CGA	CG	GA	G	>	A	CTTCAAAGG	ug	tp	fm1	sic	ug1	p	HeLa_JM
siC_k_7p_E-N.fst	siC_k_7p_W21_22	259	R	157	AGA	AG	GA	G	>	A	CAAAAAGAG	ug	tp	fm1	sic	ug1	p	HeLa_JM
siC_k_7p_E-N.fst	siC_k_7p_W22_23	259	R	11	TGA	TG	GA	G	>	T	TGTTTACAA	ug	tp	fm1	sic	ug1	p	HeLa_JM
siC_k_7p_E-N.fst	siC_k_7p_W22_23	259	R	191	CGA	CG	GA	G	>	T	CTTCTAAGG	ug	tp	fm1	sic	ug1	p	HeLa_JM
siC_k_7p_E-N.fst	siC_k_7p_W22_23	259	R	199	CGA	CG	GA	G	>	A	GTTCAAATC	ug	tp	fm1	sic	ug1	p	HeLa_JM
siC_k_7p_E-N.fst	siC_k_7p_W23_24	259	R	199	CGA	CG	GA	G	>	C	GTTCCAATC	ug	tp	fm1	sic	ug1	p	HeLa_JM
siC_k_7p_E-N.fst	siC_k_7p_W24_25	259	R	166	ACT	AC	CT	C	>	A	CAGAATCTA	ug	tp	fm1	sic	ug1	p	HeLa_JM
siC_k_7p_E-N.fst	siC_k_7p_W25_26	259	R	199	CGA	CG	GA	G	>	T	GTTCTAATC	ug	tp	fm1	sic	ug1	p	HeLa_JM
siC_k_7p_E-N.fst	siC_k_7p_W26_27	259	R	136	AGA	AG	GA	G	>	A	TCTAAAGGG	ug	tp	fm1	sic	ug1	p	HeLa_JM
siC_k_7p_E-N.fst	siC_k_7p_W27_28	259	R	138	AGG	AG	GG	G	>	C	TAGACGGTT	ug	tp	fm1	sic	ug1	p	HeLa_JM
siC_k_7p_E-N.fst	siC_k_7p_W28_29	259	R	136	AGA	AG	GA	G	>	C	TCTACAGGG	ug	tp	fm1	sic	ug1	p	HeLa_JM
siC_k_7p_E-N.fst	siC_k_7p_W29_30	259	R	148	AGC	AG	GC	G	>	A	TCGAACGGC	ug	tp	fm1	sic	ug1	p	HeLa_JM
siC_k_7p_E-N.fst	siC_k_7p_W30_31	259	R	136	AGA	AG	GA	G	>	C	TCTACAGGG	ug	tp	fm1	sic	ug1	p	HeLa_JM
siC_k_7p_E-N.fst	siC_k_7p_W30_31	259	R	164	AGA	AG	GA	G	>	A	AGCAAACTC	ug	tp	fm1	sic	ug1	p	HeLa_JM
siC_k_7p_E-N.fst	siC_k_7p_W31_32	259	R	203	TCC	TC	CC	C	>	A	GAATACTTC	ug	tp	fm1	sic	ug1	p	HeLa_JM
siC_k_7p_E-N.fst	siC_k_7p_W32_33	259	R	191	CGA	CG	GA	G	>	A	CTTCAAAGG	ug	tp	fm1	sic	ug1	p	HeLa_JM
siC_k_7p_E-N.fst	siC_k_7p_W33_34	259	R	136	AGA	AG	GA	G	>	A	TCTAAAGGG	ug	tp	fm1	sic	ug1	p	HeLa_JM
siC_k_7p_E-N.fst	siC_k_7p_W34_35	259	R	194	AGG	AG	GG	G	>	A	CGAAAGTTC	ug	tp	fm1	sic	ug1	p	HeLa_JM
siC_k_7p_E-N.fst	siC_k_7p_W35_36	259	R	176	TGC	TG	GC	G	>	A	ATCTACCGT	ug	tp	fm1	sic	ug1	p	HeLa_JM
siC_k_7p_E-N.fst	siC_k_7p_W36_37	259	R	185	CGA	CG	GA	G	>	T	CATCTACTT	ug	tp	fm1	sic	ug1	p	HeLa_JM
siC_k_7p_E-N.fst	siC_k_7p_W37_38	259	R	185	CGA	CG	GA	G	>	T	CATCTACTT	ug	tp	fm1	sic	ug1	p	HeLa_JM
siC_k_7p_E-N.fst	siC_k_7p_W37_38	259	R	220	CGG	CG	GG	G	>	T	CCACTGCCG	ug	tp	fm1	sic	ug1	p	HeLa_JM
siC_k_7p_E-N.fst	siC_k_7p_W38_39	259	R	108	AGA	AG	GA	G	>	A	GACAAATCT	ug	tp	fm1	sic	ug1	p	HeLa_JM
siC_k_7p_E-N.fst	siC_k_7p_W38_39	259	R	194	AGG	AG	GG	G	>	A	CGAAAGTTC	ug	tp	fm1	sic	ug1	p	HeLa_JM
siC_k_7p_E-N.fst	siC_k_7p_W39_40	259	R	80	AAT	AA	AT	A	>	G	AACAGTTTA	ug	tp	fm1	sic	ug1	p	HeLa_JM
siC_k_7p_E-N.fst	siC_k_7p_W39_40	259	R	136	AGA	AG	GA	G	>	A	TCTAAAGGG	ug	tp	fm1	sic	ug1	p	HeLa_JM
siC_k_7p_E-N.fst	siC_k_7p_W39_40	259	R	137	GAG	GA	AG	A	>	T	CTAGTGGGT	ug	tp	fm1	sic	ug1	p	HeLa_JM
siC_k_7p_E-N.fst	siC_k_7p_W40_41	259	R	164	AGA	AG	GA	G	>	A	AGCAAACTC	ug	tp	fm1	sic	ug1	p	HeLa_JM
siC_k_7p_E-N.fst	siC_k_7p_W41_42	259	R	199	CGA	CG	GA	G	>	C	GTTCCAATC	ug	tp	fm1	sic	ug1	p	HeLa_JM
siC_k_7p_E-N.fst	siC_k_7p_W42_43	259	R	179	CGT	CG	GT	G	>	A	TGCCATCAT	ug	tp	fm1	sic	ug1	p	HeLa_JM
siC_k_7p_E-N.fst	siC_k_7p_W43_44	259	R	88	CGA	CG	GA	G	>	A	AGTCAACGA	ug	tp	fm1	sic	ug1	p	HeLa_JM
siC_k_7p_E-N.fst	siC_k_7p_W43_44	259	R	157	AGA	AG	GA	G	>	C	CAAACAGAG	ug	tp	fm1	sic	ug1	p	HeLa_JM
siC_k_7p_E-N.fst	siC_k_7p_W43_44	259	R	220	CGG	CG	GG	G	>	T	CCACTGCCG	ug	tp	fm1	sic	ug1	p	HeLa_JM
siC_k_7p_E-N.fst	siC_k_7p_W44_45	259	R	136	AGA	AG	GA	G	>	C	TCTACAGGG	ug	tp	fm1	sic	ug1	p	HeLa_JM
siMLH1_k_0p_E-N.fst	siMLH1_k_0p_W1_1	0	R	136	AGA	AG	GA	G	>	A	TCTAAAGGG	o	tp	fm1	si	o	p	HeLa_JM
siMLH1_k_4p_E-N.fst	siMLH1_k_4p_W1_1	259	R	191	CGA	CG	GA	G	>	A	CTTCAAAGG	tg	tp	fm1	si	tg1	p	HeLa_JM
siMLH1_k_4p_E-N.fst	siMLH1_k_4p_W2_2	259	R	206	TTC	TT	TC	T	>	C	TCCTCCCCC	tg	tp	fm1	si	tg1	p	HeLa_JM
siMLH1_k_4p_E-N.fst	siMLH1_k_4p_W2_2	259	R	207	TCC	TC	CC	C	>	A	CCTTACCCT	tg	tp	fm1	si	tg1	p	HeLa_JM
siMLH1_k_7p_E-N.fst	siMLH1_k_7p_W1_1	259	R	136	AGA	AG	GA	G	>	C	TCTACAGGG	ug	tp	fm1	si	ug1	p	HeLa_JM
siMLH1_k_7p_E-N.fst	siMLH1_k_7p_W2_2	259	R	141	GTT	GT	TT	T	>	C	AGGGCTCTC	ug	tp	fm1	si	ug1	p	HeLa_JM
siMLH1_k_7p_E-N.fst	siMLH1_k_7p_W3_3	259	R	157	AGA	AG	GA	G	>	C	CAAACAGAG	ug	tp	fm1	si	ug1	p	HeLa_JM
siMLH1_k_7p_E-N.fst	siMLH1_k_7p_W4_4	259	R	164	AGA	AG	GA	G	>	A	AGCAAACTC	ug	tp	fm1	si	ug1	p	HeLa_JM
siMLH1_k_7p_E-N.fst	siMLH1_k_7p_W5_5	259	R	136	AGA	AG	GA	G	>	T	TCTATAGGG	ug	tp	fm1	si	ug1	p	HeLa_JM
siMLH1_k_7p_E-N.fst	siMLH1_k_7p_W5_5	259	R	185	CGA	CG	GA	G	>	A	CATCAACTT	ug	tp	fm1	si	ug1	p	HeLa_JM
siMLH1_k_7p_E-N.fst	siMLH1_k_7p_W6_6	259	R	190	TCG	TC	CG	C	>	G	ACTTGGAAG	ug	tp	fm1	si	ug1	p	HeLa_JM
siMLH1_k_7p_E-N.fst	siMLH1_k_7p_W6_6	259	R	199	CGA	CG	GA	G	>	C	GTTCCAATC	ug	tp	fm1	si	ug1	p	HeLa_JM
siMLH1_k_7p_E-N.fst	siMLH1_k_7p_W6_6	259	R	224	CGA	CG	GA	G	>	C	GGCCCAAAT	ug	tp	fm1	si	ug1	p	HeLa_JM
siMLH1_k_7p_E-N.fst	siMLH1_k_7p_W7_7	259	R	199	CGA	CG	GA	G	>	C	GTTCCAATC	ug	tp	fm1	si	ug1	p	HeLa_JM
siMLH1_k_7p_E-N.fst	siMLH1_k_7p_W8_8	259	R	194	AGG	AG	GG	G	>	A	CGAAAGTTC	ug	tp	fm1	si	ug1	p	HeLa_JM
siMLH1_k_7p_E-N.fst	siMLH1_k_7p_W9_9	259	R	136	AGA	AG	GA	G	>	C	TCTACAGGG	ug	tp	fm1	si	ug1	p	HeLa_JM
siMLH1_k_7p_E-N.fst	siMLH1_k_7p_W10_10	259	R	1	GGA	GG	GA	G	>	A	CCCGAAATT	ug	tp	fm1	si	ug1	p	HeLa_JM
siMLH1_k_7p_E-N.fst	siMLH1_k_7p_W10_10	259	R	148	AGC	AG	GC	G	>	C	TCGACCGGC	ug	tp	fm1	si	ug1	p	HeLa_JM
siMSH2_k_0p_E-N.fst	siMSH2_k_0p_W1_1	0	R	157	AGA	AG	GA	G	>	C	CAAACAGAG	o	tp	fm1	si	o	p	HeLa_JM
siMSH2_k_4p_E-N.fst	siMSH2_k_4p_W1_1	259	C	111	TCT	TC	CT	C	>	A	AGATATTTT	tg	tp	fm1	si	tg1	p	HeLa_JM
siMSH2_k_4p_E-N.fst	siMSH2_k_4p_W1_1	259	C	190	TCG	TC	CG	C	>	A	ACTTAGAAG	tg	tp	fm1	si	tg1	p	HeLa_JM
siMSH2_k_4p_E-N.fst	siMSH2_k_4p_W2_2	259	C	194	AGG	AG	GG	G	>	A	CGAAAGTTC	tg	tp	fm1	si	tg1	p	HeLa_JM
siMSH2_k_4p_E-N.fst	siMSH2_k_4p_W3_3	259	C	29	TCG	TC	CG	C	>	A	GGCTAGTAT	tg	tp	fm1	si	tg1	p	HeLa_JM
siMSH2_k_4p_E-N.fst	siMSH2_k_4p_W3_3	259	C	195	GGT	GG	GT	G	>	T	GAAGTTTCG	tg	tp	fm1	si	tg1	p	HeLa_JM
siMSH2_k_4p_E-N.fst	siMSH2_k_4p_W4_4	259	R	199	CGA	CG	GA	G	>	T	GTTCTAATC	tg	tp	fm1	si	tg1	p	HeLa_JM
siMSH2_k_4p_E-N.fst	siMSH2_k_4p_W4_4	259	R	221	GGC	GG	GC	G	>	A	CACGACCGA	tg	tp	fm1	si	tg1	p	HeLa_JM
siMSH2_k_4p_E-N.fst	siMSH2_k_4p_W4_4	259	R	254	TGA	TG	GA	G	>	C	AGCTCACGT	tg	tp	fm1	si	tg1	p	HeLa_JM
siMSH2_k_4p_E-N.fst	siMSH2_k_4p_W5_5	259	C	190	TCG	TC	CG	C	>	A	ACTTAGAAG	tg	tp	fm1	si	tg1	p	HeLa_JM
siMSH2_k_4p_E-N.fst	siMSH2_k_4p_W6_6	259	R	191	CGA	CG	GA	G	>	C	CTTCCAAGG	tg	tp	fm1	si	tg1	p	HeLa_JM
siMSH2_k_7p_E-N.fst	siMSH2_k_7p_W1_1	259	R	157	AGA	AG	GA	G	>	T	CAAATAGAG	ug	tp	fm1	si	ug1	p	HeLa_JM
siMSH2_k_7p_E-N.fst	siMSH2_k_7p_W2_2	259	R	164	AGA	AG	GA	G	>	A	AGCAAACTC	ug	tp	fm1	si	ug1	p	HeLa_JM
siMSH2_k_7p_E-N.fst	siMSH2_k_7p_W3_3	259	R	91	CGA	CG	GA	G	>	A	CGACAAGAG	ug	tp	fm1	si	ug1	p	HeLa_JM
siMSH2_k_7p_E-N.fst	siMSH2_k_7p_W3_3	259	R	164	AGA	AG	GA	G	>	C	AGCACACTC	ug	tp	fm1	si	ug1	p	HeLa_JM
siMSH2_k_7p_E-N.fst	siMSH2_k_7p_W4_4	259	R	185	CGA	CG	GA	G	>	A	CATCAACTT	ug	tp	fm1	si	ug1	p	HeLa_JM
siMSH2_k_7p_E-N.fst	siMSH2_k_7p_W5_5	259	R	136	AGA	AG	GA	G	>	C	TCTACAGGG	ug	tp	fm1	si	ug1	p	HeLa_JM
siMSH2_k_7p_E-N.fst	siMSH2_k_7p_W6_6	259	R	199	CGA	CG	GA	G	>	T	GTTCTAATC	ug	tp	fm1	si	ug1	p	HeLa_JM
siMSH2_k_7p_E-N.fst	siMSH2_k_7p_W7_7	259	R	185	CGA	CG	GA	G	>	T	CATCTACTT	ug	tp	fm1	si	ug1	p	HeLa_JM
siMSH2_k_7p_E-N.fst	siMSH2_k_7p_W8_8	259	R	136	AGA	AG	GA	G	>	C	TCTACAGGG	ug	tp	fm1	si	ug1	p	HeLa_JM
siMSH2_k_7p_E-N.fst	siMSH2_k_7p_W9_9	259	R	161	AGC	AG	GC	G	>	A	GAGAACAGA	ug	tp	fm1	si	ug1	p	HeLa_JM
siMSH2_k_7p_E-N.fst	siMSH2_k_7p_W10_10	259	R	11	TGA	TG	GA	G	>	A	TGTTAACAA	ug	tp	fm1	si	ug1	p	HeLa_JM
siMSH2_k_7p_E-N.fst	siMSH2_k_7p_W10_10	259	R	88	CGA	CG	GA	G	>	A	AGTCAACGA	ug	tp	fm1	si	ug1	p	HeLa_JM
siMSH2_k_7p_E-N.fst	siMSH2_k_7p_W10_10	259	R	164	AGA	AG	GA	G	>	T	AGCATACTC	ug	tp	fm1	si	ug1	p	HeLa_JM
siMSH2_k_7p_E-N.fst	siMSH2_k_7p_W11_11	259	R	11	TGA	TG	GA	G	>	A	TGTTAACAA	ug	tp	fm1	si	ug1	p	HeLa_JM
siMSH2_k_7p_E-N.fst	siMSH2_k_7p_W11_11	259	R	12	GAC	GA	AC	A	>	C	GTTGCCAAT	ug	tp	fm1	si	ug1	p	HeLa_JM
siMSH2_k_7p_E-N.fst	siMSH2_k_7p_W11_11	259	R	88	CGA	CG	GA	G	>	A	AGTCAACGA	ug	tp	fm1	si	ug1	p	HeLa_JM
siMSH2_k_7p_E-N.fst	siMSH2_k_7p_W11_11	259	R	164	AGA	AG	GA	G	>	T	AGCATACTC	ug	tp	fm1	si	ug1	p	HeLa_JM
siMSH2_k_7p_E-N.fst	siMSH2_k_7p_W12_12	259	R	91	CGA	CG	GA	G	>	A	CGACAAGAG	ug	tp	fm1	si	ug1	p	HeLa_JM
siMSH2_k_7p_E-N.fst	siMSH2_k_7p_W12_12	259	R	136	AGA	AG	GA	G	>	T	TCTATAGGG	ug	tp	fm1	si	ug1	p	HeLa_JM
siMSH2_k_7p_E-N.fst	siMSH2_k_7p_W13_13	259	R	191	CGA	CG	GA	G	>	T	CTTCTAAGG	ug	tp	fm1	si	ug1	p	HeLa_JM
siMSH2_k_7p_E-N.fst	siMSH2_k_7p_W14_14	259	R	164	AGA	AG	GA	G	>	A	AGCAAACTC	ug	tp	fm1	si	ug1	p	HeLa_JM
siMSH2_MLH1_k_4p_E-N.fst	siMSH2_MLH1_k_4p_W1_1	259	R	185	CGA	CG	GA	G	>	A	CATCAACTT	tg	tp	fm1	si	tg1	p	HeLa_JM
siMSH2_MLH1_k_4p_E-N.fst	siMSH2_MLH1_k_4p_W2_2	259	R	153	CCA	CC	CA	C	>	G	CGGCGAAAG	tg	tp	fm1	si	tg1	p	HeLa_JM
siMSH2_MLH1_k_4p_E-N.fst	siMSH2_MLH1_k_4p_W3_3	259	R	202	ATC	AT	TC	T	>	A	CGAAACCTT	tg	tp	fm1	si	tg1	p	HeLa_JM
siMSH2_MLH1_k_4p_E-N.fst	siMSH2_MLH1_k_4p_W3_3	259	R	205	CTT	CT	TT	T	>	A	ATCCATCCC	tg	tp	fm1	si	tg1	p	HeLa_JM
siMSH2_MLH1_k_4p_E-N.fst	siMSH2_MLH1_k_4p_W4_4	259	R	134	CTA	CT	TA	T	>	A	CTTCAAGAG	tg	tp	fm1	si	tg1	p	HeLa_JM
siMSH2_MLH1_k_4p_E-N.fst	siMSH2_MLH1_k_4p_W4_4	259	R	199	CGA	CG	GA	G	>	C	GTTCCAATC	tg	tp	fm1	si	tg1	p	HeLa_JM
siMSH2_MLH1_k_4p_E-N.fst	siMSH2_MLH1_k_4p_W5_5	259	R	164	AGA	AG	GA	G	>	T	AGCATACTC	tg	tp	fm1	si	tg1	p	HeLa_JM
siMSH2_MLH1_k_4p_E-N.fst	siMSH2_MLH1_k_4p_W6_6	259	C	151	GGC	GG	GC	G	>	T	AGCGTCCAA	tg	tp	fm1	si	tg1	p	HeLa_JM
siMSH2_MLH1_k_7p_E-N.fst	siMSH2_MLH1_k_7p_W1_1	259	R	88	CGA	CG	GA	G	>	T	AGTCTACGA	ug	tp	fm1	si	ug1	p	HeLa_JM
siMSH2_MLH1_k_7p_E-N.fst	siMSH2_MLH1_k_7p_W1_1	259	R	185	CGA	CG	GA	G	>	A	CATCAACTT	ug	tp	fm1	si	ug1	p	HeLa_JM
siMSH2_MLH1_k_7p_E-N.fst	siMSH2_MLH1_k_7p_W1_1	259	R	265	GGA	GG	GA	G	>	A	GACGAAGGC	ug	tp	fm1	si	ug1	p	HeLa_JM
siMSH2_MLH1_k_7p_E-N.fst	siMSH2_MLH1_k_7p_W2_2	259	R	161	AGC	AG	GC	G	>	A	GAGAACAGA	ug	tp	fm1	si	ug1	p	HeLa_JM
siMSH2_MLH1_k_7p_E-N.fst	siMSH2_MLH1_k_7p_W3_3	259	R	185	CGA	CG	GA	G	>	T	CATCTACTT	ug	tp	fm1	si	ug1	p	HeLa_JM
siMSH2_MLH1_k_7p_E-N.fst	siMSH2_MLH1_k_7p_W3_3	259	R	251	AGC	AG	GC	G	>	C	CTCACCTGA	ug	tp	fm1	si	ug1	p	HeLa_JM
siMSH2_MLH1_k_7p_E-N.fst	siMSH2_MLH1_k_7p_W4_4	259	R	179	CGT	CG	GT	G	>	A	TGCCATCAT	ug	tp	fm1	si	ug1	p	HeLa_JM
siMSH2_MLH1_k_7p_E-N.fst	siMSH2_MLH1_k_7p_W5_5	259	R	164	AGA	AG	GA	G	>	A	AGCAAACTC	ug	tp	fm1	si	ug1	p	HeLa_JM
siMSH2_MLH1_k_7p_E-N.fst	siMSH2_MLH1_k_7p_W6_6	259	R	159	AGA	AG	GA	G	>	C	AAGACAGCA	ug	tp	fm1	si	ug1	p	HeLa_JM
siMSH2_MLH1_k_7p_E-N.fst	siMSH2_MLH1_k_7p_W7_7	259	R	164	AGA	AG	GA	G	>	A	AGCAAACTC	ug	tp	fm1	si	ug1	p	HeLa_JM
siMSH2_MLH1_k_7p_E-N.fst	siMSH2_MLH1_k_7p_W8_8	259	R	1	GGA	GG	GA	G	>	A	CCCGAAATT	ug	tp	fm1	si	ug1	p	HeLa_JM
siMSH2_MLH1_k_7p_E-N.fst	siMSH2_MLH1_k_7p_W8_8	259	R	81	ATT	AT	TT	T	>	A	ACAAATTAG	ug	tp	fm1	si	ug1	p	HeLa_JM
siMSH2_MLH1_k_7p_E-N.fst	siMSH2_MLH1_k_7p_W8_8	259	R	90	ACG	AC	CG	C	>	G	TCGAGGAGA	ug	tp	fm1	si	ug1	p	HeLa_JM
siMSH2_MLH1_k_7p_E-N.fst	siMSH2_MLH1_k_7p_W8_8	259	R	138	AGG	AG	GG	G	>	A	TAGAAGGTT	ug	tp	fm1	si	ug1	p	HeLa_JM
siMSH2_MLH1_k_7p_E-N.fst	siMSH2_MLH1_k_7p_W9_9	259	R	191	CGA	CG	GA	G	>	A	CTTCAAAGG	ug	tp	fm1	si	ug1	p	HeLa_JM
siMSH2_MLH1_k_7p_E-N.fst	siMSH2_MLH1_k_7p_W10_10	259	R	161	AGC	AG	GC	G	>	A	GAGAACAGA	ug	tp	fm1	si	ug1	p	HeLa_JM
siMSH2_MLH1_k_7p_E-N.fst	siMSH2_MLH1_k_7p_W11_11	259	R	136	AGA	AG	GA	G	>	A	TCTAAAGGG	ug	tp	fm1	si	ug1	p	HeLa_JM
siMSH2_MLH1_k_7p_E-N.fst	siMSH2_MLH1_k_7p_W11_11	259	R	224	CGA	CG	GA	G	>	T	GGCCTAAAT	ug	tp	fm1	si	ug1	p	HeLa_JM
siMSH2_MLH1_k_7p_E-N.fst	siMSH2_MLH1_k_7p_W12_12	259	R	176	TGC	TG	GC	G	>	A	ATCTACCGT	ug	tp	fm1	si	ug1	p	HeLa_JM
siMSH2_MLH1_k_7p_E-N.fst	siMSH2_MLH1_k_7p_W13_13	259	R	146	CGA	CG	GA	G	>	A	TCTCAAGCG	ug	tp	fm1	si	ug1	p	HeLa_JM
siMSH2_MLH1_k_7p_E-N.fst	siMSH2_MLH1_k_7p_W13_13	259	R	148	AGC	AG	GC	G	>	A	TCGAACGGC	ug	tp	fm1	si	ug1	p	HeLa_JM
siPCNA_C_k_4p_E-N.fst	siPCNA_C_k_4p_W1_1	259	R	199	CGA	CG	GA	G	>	C	GTTCCAATC	tg	tp	fm1	si	tg1	p	HeLa_JM
siPCNA_C_k_7p_E-N.fst	siPCNA_C_k_7p_W1_1	259	R	145	TCG	TC	CG	C	>	A	TTCTAGAGC	ug	tp	fm1	si	ug1	p	HeLa_JM
siPCNA_C_k_7p_E-N.fst	siPCNA_C_k_7p_W1_1	259	R	146	CGA	CG	GA	G	>	A	TCTCAAGCG	ug	tp	fm1	si	ug1	p	HeLa_JM
siPCNA_C_k_7p_E-N.fst	siPCNA_C_k_7p_W1_1	259	R	149	GCG	GC	CG	C	>	G	CGAGGGGCC	ug	tp	fm1	si	ug1	p	HeLa_JM
siPCNA_C_k_7p_E-N.fst	siPCNA_C_k_7p_W2_2	259	R	159	AGA	AG	GA	G	>	A	AAGAAAGCA	ug	tp	fm1	si	ug1	p	HeLa_JM
siPCNA_C_k_7p_E-N.fst	siPCNA_C_k_7p_W3_3	259	R	159	AGA	AG	GA	G	>	A	AAGAAAGCA	ug	tp	fm1	si	ug1	p	HeLa_JM
siPCNA_C_k_7p_E-N.fst	siPCNA_C_k_7p_W4_4	259	R	93	AGA	AG	GA	G	>	C	ACGACAGCC	ug	tp	fm1	si	ug1	p	HeLa_JM
siPCNA_C_k_7p_E-N.fst	siPCNA_C_k_7p_W4_4	259	R	159	AGA	AG	GA	G	>	C	AAGACAGCA	ug	tp	fm1	si	ug1	p	HeLa_JM
siPCNA_C_k_7p_E-N.fst	siPCNA_C_k_7p_W4_4	259	R	185	CGA	CG	GA	G	>	A	CATCAACTT	ug	tp	fm1	si	ug1	p	HeLa_JM
siPCNA_C_k_7p_E-N.fst	siPCNA_C_k_7p_W4_4	259	R	191	CGA	CG	GA	G	>	A	CTTCAAAGG	ug	tp	fm1	si	ug1	p	HeLa_JM
siPCNA_k_0p_E-N.fst	siPCNA_k_0p_W1_1	0	R	21	TCA	TC	CA	C	>	T	TAATTATCG	o	tp	fm1	si	o	p	HeLa_JM
siPCNA_k_0p_E-N.fst	siPCNA_k_0p_W1_1	0	R	174	TCT	TC	CT	C	>	T	AAATTTGCC	o	tp	fm1	si	o	p	HeLa_JM
siPCNA_k_0p_E-N.fst	siPCNA_k_0p_W1_1	0	R	198	TCG	TC	CG	C	>	T	GGTTTGAAT	o	tp	fm1	si	o	p	HeLa_JM
siPCNA_k_0p_E-N.fst	siPCNA_k_0p_W2_2	0	R	136	AGA	AG	GA	G	>	A	TCTAAAGGG	o	tp	fm1	si	o	p	HeLa_JM
siPCNA_k_4p_E-N.fst	siPCNA_k_4p_W1_1	259	R	153	CCA	CC	CA	C	>	A	CGGCAAAAG	tg	tp	fm1	si	tg1	p	HeLa_JM
siPCNA_k_4p_E-N.fst	siPCNA_k_4p_W2_2	259	R	164	AGA	AG	GA	G	>	A	AGCAAACTC	tg	tp	fm1	si	tg1	p	HeLa_JM
siPCNA_k_4p_E-N.fst	siPCNA_k_4p_W3_3	259	R	199	CGA	CG	GA	G	>	T	GTTCTAATC	tg	tp	fm1	si	tg1	p	HeLa_JM
siPCNA_k_4p_E-N.fst	siPCNA_k_4p_W4_4	259	R	205	CTT	CT	TT	T	>	C	ATCCCTCCC	tg	tp	fm1	si	tg1	p	HeLa_JM
siPCNA_k_4p_E-N.fst	siPCNA_k_4p_W4_4	259	R	206	TTC	TT	TC	T	>	G	TCCTGCCCC	tg	tp	fm1	si	tg1	p	HeLa_JM
siPCNA_k_7p_E-N.fst	siPCNA_k_7p_W1_1	259	R	11	TGA	TG	GA	G	>	A	TGTTAACAA	ug	tp	fm1	si	ug1	p	HeLa_JM
siPCNA_k_7p_E-N.fst	siPCNA_k_7p_W1_1	259	R	168	TCT	TC	CT	C	>	A	GACTATAAA	ug	tp	fm1	si	ug1	p	HeLa_JM
siPCNA_k_7p_E-N.fst	siPCNA_k_7p_W1_1	259	R	185	CGA	CG	GA	G	>	C	CATCCACTT	ug	tp	fm1	si	ug1	p	HeLa_JM
siPCNA_k_7p_E-N.fst	siPCNA_k_7p_W2_2	259	R	93	AGA	AG	GA	G	>	C	ACGACAGCC	ug	tp	fm1	si	ug1	p	HeLa_JM
siPCNA_k_7p_E-N.fst	siPCNA_k_7p_W2_2	259	R	185	CGA	CG	GA	G	>	A	CATCAACTT	ug	tp	fm1	si	ug1	p	HeLa_JM
siPCNA_k_7p_E-N.fst	siPCNA_k_7p_W2_2	259	R	240	GAT	GA	AT	A	>	C	CCGGCTCCC	ug	tp	fm1	si	ug1	p	HeLa_JM
siPCNA_k_7p_E-N.fst	siPCNA_k_7p_W3_3	259	R	157	AGA	AG	GA	G	>	A	CAAAAAGAG	ug	tp	fm1	si	ug1	p	HeLa_JM
siPCNA_k_7p_E-N.fst	siPCNA_k_7p_W4_4	259	R	161	AGC	AG	GC	G	>	A	GAGAACAGA	ug	tp	fm1	si	ug1	p	HeLa_JM
siPCNA_k_7p_E-N.fst	siPCNA_k_7p_W4_4	259	R	224	CGA	CG	GA	G	>	A	GGCCAAAAT	ug	tp	fm1	si	ug1	p	HeLa_JM
siPCNA_k_7p_E-N.fst	siPCNA_k_7p_W5_5	259	R	148	AGC	AG	GC	G	>	A	TCGAACGGC	ug	tp	fm1	si	ug1	p	HeLa_JM
siPCNA_k_7p_E-N.fst	siPCNA_k_7p_W6_6	259	R	136	AGA	AG	GA	G	>	C	TCTACAGGG	ug	tp	fm1	si	ug1	p	HeLa_JM
siPCNA_k_7p_E-N.fst	siPCNA_k_7p_W7_7	259	R	176	TGC	TG	GC	G	>	A	ATCTACCGT	ug	tp	fm1	si	ug1	p	HeLa_JM
siPCNA_k_7p_E-N.fst	siPCNA_k_7p_W8_8	259	R	164	AGA	AG	GA	G	>	C	AGCACACTC	ug	tp	fm1	si	ug1	p	HeLa_JM
siPCNA_k_7p_E-N.fst	siPCNA_k_7p_W9_9	259	R	11	TGA	TG	GA	G	>	A	TGTTAACAA	ug	tp	fm1	si	ug1	p	HeLa_JM
siPCNA_k_7p_E-N.fst	siPCNA_k_7p_W9_9	259	R	139	GGG	GG	GG	G	>	T	AGAGTGTTC	ug	tp	fm1	si	ug1	p	HeLa_JM
siPCNA_k_7p_E-N.fst	siPCNA_k_7p_W9_9	259	R	149	GCG	GC	CG	C	>	A	CGAGAGGCC	ug	tp	fm1	si	ug1	p	HeLa_JM
siPCNA_k_7p_E-N.fst	siPCNA_k_7p_W10_10	259	R	11	TGA	TG	GA	G	>	C	TGTTCACAA	ug	tp	fm1	si	ug1	p	HeLa_JM
siPCNA_k_7p_E-N.fst	siPCNA_k_7p_W10_10	259	R	151	GGC	GG	GC	G	>	A	AGCGACCAA	ug	tp	fm1	si	ug1	p	HeLa_JM
siPCNA_k_7p_E-N.fst	siPCNA_k_7p_W11_11	259	R	199	CGA	CG	GA	G	>	C	GTTCCAATC	ug	tp	fm1	si	ug1	p	HeLa_JM
siPCNA_k_7p_E-N.fst	siPCNA_k_7p_W12_12	259	R	184	TCG	TC	CG	C	>	G	TCATGGACT	ug	tp	fm1	si	ug1	p	HeLa_JM
siPCNA_k_7p_E-N.fst	siPCNA_k_7p_W12_12	259	R	190	TCG	TC	CG	C	>	G	ACTTGGAAG	ug	tp	fm1	si	ug1	p	HeLa_JM
siPCNA_k_7p_E-N.fst	siPCNA_k_7p_W12_12	259	R	198	TCG	TC	CG	C	>	G	GGTTGGAAT	ug	tp	fm1	si	ug1	p	HeLa_JM
siPCNA_k_7p_E-N.fst	siPCNA_k_7p_W12_12	259	R	223	CCG	CC	CG	C	>	G	CGGCGGAAA	ug	tp	fm1	si	ug1	p	HeLa_JM
siPCNA_k_7p_E-N.fst	siPCNA_k_7p_W13_13	259	R	239	GGA	GG	GA	G	>	C	CCCGCATCC	ug	tp	fm1	si	ug1	p	HeLa_JM
siPCNA_k_7p_E-N.fst	siPCNA_k_7p_W13_13	259	R	240	GAT	GA	AT	A	>	C	CCGGCTCCC	ug	tp	fm1	si	ug1	p	HeLa_JM
siPCNA_k_7p_E-N.fst	siPCNA_k_7p_W14_14	259	R	11	TGA	TG	GA	G	>	C	TGTTCACAA	ug	tp	fm1	si	ug1	p	HeLa_JM
siPCNA_k_7p_E-N.fst	siPCNA_k_7p_W14_14	259	R	136	AGA	AG	GA	G	>	C	TCTACAGGG	ug	tp	fm1	si	ug1	p	HeLa_JM
siPCNA_k_7p_E-N.fst	siPCNA_k_7p_W14_14	259	R	164	AGA	AG	GA	G	>	C	AGCACACTC	ug	tp	fm1	si	ug1	p	HeLa_JM
siPCNA_k_7p_E-N.fst	siPCNA_k_7p_W15_15	259	R	185	CGA	CG	GA	G	>	T	CATCTACTT	ug	tp	fm1	si	ug1	p	HeLa_JM
siPCNA_k_7p_E-N.fst	siPCNA_k_7p_W15_15	259	R	239	GGA	GG	GA	G	>	A	CCCGAATCC	ug	tp	fm1	si	ug1	p	HeLa_JM
siPCNA_WTR_k_0p_E-N.fst	siPCNA_WTR_k_0p_W1_1	0	R	185	CGA	CG	GA	G	>	T	CATCTACTT	o	tp	fm1	si	o	p	HeLa_JM
siPCNA_WTR_k_4p_E-N.fst	siPCNA_WTR_k_4p_W1_1	259	R	194	AGG	AG	GG	G	>	A	CGAAAGTTC	tg	tp	fm1	si	tg1	p	HeLa_JM
siPCNA_WTR_k_4p_E-N.fst	siPCNA_WTR_k_4p_W2_2	259	R	194	AGG	AG	GG	G	>	A	CGAAAGTTC	tg	tp	fm1	si	tg1	p	HeLa_JM
siPCNA_WTR_k_7p_E-N.fst	siPCNA_WTR_k_7p_W1_1	259	R	138	AGG	AG	GG	G	>	C	TAGACGGTT	ug	tp	fm1	si	ug1	p	HeLa_JM
siPCNA_WTR_k_7p_E-N.fst	siPCNA_WTR_k_7p_W1_1	259	R	146	CGA	CG	GA	G	>	A	TCTCAAGCG	ug	tp	fm1	si	ug1	p	HeLa_JM
siPCNA_WTR_k_7p_E-N.fst	siPCNA_WTR_k_7p_W2_2	259	R	164	AGA	AG	GA	G	>	A	AGCAAACTC	ug	tp	fm1	si	ug1	p	HeLa_JM
siPCNA_WTR_k_7p_E-N.fst	siPCNA_WTR_k_7p_W3_3	259	R	164	AGA	AG	GA	G	>	C	AGCACACTC	ug	tp	fm1	si	ug1	p	HeLa_JM
siPCNA_WTR_k_7p_E-N.fst	siPCNA_WTR_k_7p_W4_4	259	R	199	CGA	CG	GA	G	>	T	GTTCTAATC	ug	tp	fm1	si	ug1	p	HeLa_JM
siPCNA_WTR_k_7p_E-N.fst	siPCNA_WTR_k_7p_W5_5	259	R	136	AGA	AG	GA	G	>	T	TCTATAGGG	ug	tp	fm1	si	ug1	p	HeLa_JM
siPCNA_WTR_k_7p_E-N.fst	siPCNA_WTR_k_7p_W5_5	259	R	190	TCG	TC	CG	C	>	A	ACTTAGAAG	ug	tp	fm1	si	ug1	p	HeLa_JM
siXRCC1_APE1_k_0p_E-N.fst	siXRCC1_APE1_k_0p_W1_1	0	R	210	CCT	CC	CT	C	>	G	TCCCGTCTA	o	tp	fm1	si	o	p	HeLa_JM
siXRCC1_APE1_k_0p_E-N.fst	siXRCC1_APE1_k_0p_W1_1	0	R	211	CTC	CT	TC	T	>	A	CCCCACTAA	o	tp	fm1	si	o	p	HeLa_JM
siXRCC1_APE1_k_0p_E-N.fst	siXRCC1_APE1_k_0p_W1_1	0	R	213	CTA	CT	TA	T	>	C	CCTCCAACC	o	tp	fm1	si	o	p	HeLa_JM
siXRCC1_APE1_k_0p_E-N.fst	siXRCC1_APE1_k_0p_W1_1	0	R	216	ACC	AC	CC	C	>	G	CTAAGCACG	o	tp	fm1	si	o	p	HeLa_JM
siXRCC1_APE1_k_0p_E-N.fst	siXRCC1_APE1_k_0p_W1_1	0	R	220	CGG	CG	GG	G	>	A	CCACAGCCG	o	tp	fm1	si	o	p	HeLa_JM
siXRCC1_APE1_k_4p_E-N.fst	siXRCC1_APE1_k_4p_W1_1	259	R	185	CGA	CG	GA	G	>	A	CATCAACTT	tg	tp	fm1	si	tg1	p	HeLa_JM
siXRCC1_APE1_k_4p_E-N.fst	siXRCC1_APE1_k_4p_W2_2	259	R	191	CGA	CG	GA	G	>	A	CTTCAAAGG	tg	tp	fm1	si	tg1	p	HeLa_JM
siXRCC1_APE1_k_7p_E-N.fst	siXRCC1_APE1_k_7p_W1_1	259	R	151	GGC	GG	GC	G	>	A	AGCGACCAA	ug	tp	fm1	si	ug1	p	HeLa_JM
siXRCC1_APE1_k_7p_E-N.fst	siXRCC1_APE1_k_7p_W2_2	259	R	164	AGA	AG	GA	G	>	A	AGCAAACTC	ug	tp	fm1	si	ug1	p	HeLa_JM
siXRCC1_APE1_k_7p_E-N.fst	siXRCC1_APE1_k_7p_W2_2	259	R	224	CGA	CG	GA	G	>	T	GGCCTAAAT	ug	tp	fm1	si	ug1	p	HeLa_JM
siXRCC1_APE1_k_7p_E-N.fst	siXRCC1_APE1_k_7p_W3_3	259	R	199	CGA	CG	GA	G	>	C	GTTCCAATC	ug	tp	fm1	si	ug1	p	HeLa_JM
siXRCC1_k_0p_E-N.fst	siXRCC1_k_0p_W1_1	0	R	155	AAA	AA	AA	A	>	G	GCCAGAGAG	o	tp	fm1	si	o	p	HeLa_JM
siXRCC1_k_4p_E-N.fst	siXRCC1_k_4p_W1_1	259	C	66	CAC	CA	AC	A	>	C	TACCCCTGC	tg	tp	fm1	si	tg1	p	HeLa_JM
siXRCC1_k_4p_E-N.fst	siXRCC1_k_4p_W1_1	259	C	166	ACT	AC	CT	C	>	G	CAGAGTCTA	tg	tp	fm1	si	tg1	p	HeLa_JM
siXRCC1_k_4p_E-N.fst	siXRCC1_k_4p_W2_2	259	R	185	CGA	CG	GA	G	>	C	CATCCACTT	tg	tp	fm1	si	tg1	p	HeLa_JM
siXRCC1_k_4p_E-N.fst	siXRCC1_k_4p_W3_3	259	R	191	CGA	CG	GA	G	>	C	CTTCCAAGG	tg	tp	fm1	si	tg1	p	HeLa_JM
siXRCC1_k_4p_E-N.fst	siXRCC1_k_4p_W4_4	259	R	136	AGA	AG	GA	G	>	A	TCTAAAGGG	tg	tp	fm1	si	tg1	p	HeLa_JM
siXRCC1_k_7p_E-N.fst	siXRCC1_k_7p_W1_1	259	R	91	CGA	CG	GA	G	>	A	CGACAAGAG	ug	tp	fm1	si	ug1	p	HeLa_JM
siXRCC1_k_7p_E-N.fst	siXRCC1_k_7p_W1_1	259	R	199	CGA	CG	GA	G	>	C	GTTCCAATC	ug	tp	fm1	si	ug1	p	HeLa_JM
siXRCC1_k_7p_E-N.fst	siXRCC1_k_7p_W1_1	259	R	224	CGA	CG	GA	G	>	A	GGCCAAAAT	ug	tp	fm1	si	ug1	p	HeLa_JM
siXRCC1_k_7p_E-N.fst	siXRCC1_k_7p_W1_1	259	R	226	AAA	AA	AA	A	>	T	CCGATATTC	ug	tp	fm1	si	ug1	p	HeLa_JM
siXRCC1_k_7p_E-N.fst	siXRCC1_k_7p_W2_2	259	R	164	AGA	AG	GA	G	>	C	AGCACACTC	ug	tp	fm1	si	ug1	p	HeLa_JM
siXRCC1_k_7p_E-N.fst	siXRCC1_k_7p_W3_3	259	R	136	AGA	AG	GA	G	>	C	TCTACAGGG	ug	tp	fm1	si	ug1	p	HeLa_JM
siXRCC1_k_7p_E-N.fst	siXRCC1_k_7p_W3_3	259	R	157	AGA	AG	GA	G	>	C	CAAACAGAG	ug	tp	fm1	si	ug1	p	HeLa_JM
siXRCC1_k_7p_E-N.fst	siXRCC1_k_7p_W4_4	259	R	157	AGA	AG	GA	G	>	A	CAAAAAGAG	ug	tp	fm1	si	ug1	p	HeLa_JM
FM1_R_0p_N-E.fst	FM1_R_0p_W1_1	0	R	198	CGA	CG	GA	G	>	A	GTTCAAATC	o	tp	fm1r	no	o	p	HeLa_JM
FM1_R_0p_N-E.fst	FM1_R_0p_W2_2	0	R	31	TAT	TA	AT	A	>	T	TCGTTTAAT	o	tp	fm1r	no	o	p	HeLa_JM
FM1_R_4p_N-E.fst	FM1_R_4p_W1_1	258	R	163	AGA	AG	GA	G	>	A	AGCAAACTC	tg	tp	fm1r	no	tg1	p	HeLa_JM
FM1_R_4p_N-E.fst	FM1_R_4p_W2_2	258	R	147	AGC	AG	GC	G	>	A	TCGAACGGC	tg	tp	fm1r	no	tg1	p	HeLa_JM
FM1_R_4p_N-E.fst	FM1_R_4p_W3_3	258	R	160	AGC	AG	GC	G	>	A	GAGAACAGA	tg	tp	fm1r	no	tg1	p	HeLa_JM
FM1_R_4p_N-E.fst	FM1_R_4p_W3_3	258	R	161	GCA	GC	CA	C	>	T	AGAGTAGAC	tg	tp	fm1r	no	tg1	p	HeLa_JM
FM1_R_4p_N-E.fst	FM1_R_4p_W4_4	258	R	163	AGA	AG	GA	G	>	T	AGCATACTC	tg	tp	fm1r	no	tg1	p	HeLa_JM
FM1_R_4p_N-E.fst	FM1_R_4p_W5_5	258	C	142	TCT	TC	CT	C	>	T	GGTTTTCGA	tg	tp	fm1r	no	tg1	p	HeLa_JM
FM1_R_4p_N-E.fst	FM1_R_4p_W6_6	258	C	35	ATG	AT	TG	T	>	G	ATAAGGTGT	tg	tp	fm1r	no	tg1	p	HeLa_JM
FM1_R_7p_N-E.fst	FM1_R_7p_W1_1	258	R	190	CGA	CG	GA	G	>	A	CTTCAAAGG	ug	tp	fm1r	no	ug1	p	HeLa_JM
FM1_R_7p_N-E.fst	FM1_R_7p_W2_2	258	R	198	CGA	CG	GA	G	>	C	GTTCCAATC	ug	tp	fm1r	no	ug1	p	HeLa_JM
FM1_R_7p_N-E.fst	FM1_R_7p_W2_2	258	R	273	GGA	GG	GA	G	>	T	GGCGTAACC	ug	tp	fm1r	no	ug1	p	HeLa_JM
FM1_R_7p_N-E.fst	FM1_R_7p_W3_3	258	R	142	TCT	TC	CT	C	>	T	GGTTTTCGA	ug	tp	fm1r	no	ug1	p	HeLa_JM
FM1_R_7p_N-E.fst	FM1_R_7p_W4_4	258	R	145	CGA	CG	GA	G	>	T	TCTCTAGCG	ug	tp	fm1r	no	ug1	p	HeLa_JM
FM1_R_7p_N-E.fst	FM1_R_7p_W5_5	258	R	87	CGA	CG	GA	G	>	A	AGTCAACGA	ug	tp	fm1r	no	ug1	p	HeLa_JM
FM1_R_7p_N-E.fst	FM1_R_7p_W5_5	258	R	163	AGA	AG	GA	G	>	A	AGCAAACTC	ug	tp	fm1r	no	ug1	p	HeLa_JM
FM1_R_7p_N-E.fst	FM1_R_7p_W5_5	258	R	184	CGA	CG	GA	G	>	A	CATCAACTT	ug	tp	fm1r	no	ug1	p	HeLa_JM
FM1_R_7p_N-E.fst	FM1_R_7p_W5_5	258	R	190	CGA	CG	GA	G	>	T	CTTCTAAGG	ug	tp	fm1r	no	ug1	p	HeLa_JM
FM1_R_7p_N-E.fst	FM1_R_7p_W5_5	258	R	194	GGT	GG	GT	G	>	A	GAAGATTCG	ug	tp	fm1r	no	ug1	p	HeLa_JM
FM1_R_7p_N-E.fst	FM1_R_7p_W5_5	258	R	198	CGA	CG	GA	G	>	T	GTTCTAATC	ug	tp	fm1r	no	ug1	p	HeLa_JM
FM1_R_7p_N-E.fst	FM1_R_7p_W5_5	258	R	253	TGA	TG	GA	G	>	A	AGCTAACGT	ug	tp	fm1r	no	ug1	p	HeLa_JM
FM1_R_7p_N-E.fst	FM1_R_7p_W6_6	258	R	158	AGA	AG	GA	G	>	C	AAGACAGCA	ug	tp	fm1r	no	ug1	p	HeLa_JM
FM1_R_7p_N-E.fst	FM1_R_7p_W7_7	258	R	135	AGA	AG	GA	G	>	C	TCTACAGGG	ug	tp	fm1r	no	ug1	p	HeLa_JM
FM1_R_7p_N-E.fst	FM1_R_7p_W8_8	258	R	198	CGA	CG	GA	G	>	A	GTTCAAATC	ug	tp	fm1r	no	ug1	p	HeLa_JM
FM1_R_7p_N-E.fst	FM1_R_7p_W9_9	258	R	163	AGA	AG	GA	G	>	T	AGCATACTC	ug	tp	fm1r	no	ug1	p	HeLa_JM
FM1_R_7p_N-E.fst	FM1_R_7p_W10_10	258	R	201	ATC	AT	TC	T	>	A	CGAAACCTT	ug	tp	fm1r	no	ug1	p	HeLa_JM
FM1_R_7p_N-E.fst	FM1_R_7p_W11_11	258	R	41	GGA	GG	GA	G	>	T	TGTGTAGCA	ug	tp	fm1r	no	ug1	p	HeLa_JM
FM1_R_7p_N-E.fst	FM1_R_7p_W11_11	258	R	184	CGA	CG	GA	G	>	A	CATCAACTT	ug	tp	fm1r	no	ug1	p	HeLa_JM
FM1_R_7p_N-E.fst	FM1_R_7p_W12_12	258	R	190	CGA	CG	GA	G	>	T	CTTCTAAGG	ug	tp	fm1r	no	ug1	p	HeLa_JM
FM1_R_7p_N-E.fst	FM1_R_7p_W13_13	258	R	198	CGA	CG	GA	G	>	A	GTTCAAATC	ug	tp	fm1r	no	ug1	p	HeLa_JM
FM1_R_7p_N-E.fst	FM1_R_7p_W14_14	258	R	198	CGA	CG	GA	G	>	A	GTTCAAATC	ug	tp	fm1r	no	ug1	p	HeLa_JM
FM1_R_7p_N-E.fst	FM1_R_7p_W15_15	258	R	161	GCA	GC	CA	C	>	T	AGAGTAGAC	ug	tp	fm1r	no	ug1	p	HeLa_JM
FM1_R_7p_N-E.fst	FM1_R_7p_W16_16	258	R	145	CGA	CG	GA	G	>	C	TCTCCAGCG	ug	tp	fm1r	no	ug1	p	HeLa_JM
FM1_R_B0_N-E.fst	FM1_R_B0_W1_1	0	R	144	TCG	TC	CG	C	>	T	TTCTTGAGC	o	bt	fm1r	no	o	p	HeLa_JM
FM1_R_B0_N-E.fst	FM1_R_B0_W2_2	0	R	30	GTA	GT	TA	T	>	A	CTCGAATAA	o	bt	fm1r	no	o	p	HeLa_JM
FM1_R_B0_N-E.fst	FM1_R_B0_W2_2	0	R	32	ATA	AT	TA	T	>	A	CGTAAAATG	o	bt	fm1r	no	o	p	HeLa_JM
FM1_R_B0_N-E.fst	FM1_R_B0_W2_2	0	R	180	TCA	TC	CA	C	>	T	CCGTTATCG	o	bt	fm1r	no	o	p	HeLa_JM
FM1_R_B1_N-E.fst	FM1_R_B1_W1_1	272	R	206	TCC	TC	CC	C	>	A	CCTTACCCT	tg	bt	fm1r	no	tg1	p	HeLa_JM
FM1_R_B1_N-E.fst	FM1_R_B1_W2_2	272	C	176	GCC	GC	CC	C	>	A	TCTGACGTC	tg	bt	fm1r	no	tg1	p	HeLa_JM
FM1_R_B1_N-E.fst	FM1_R_B1_W3_3	272	C	139	GGT	GG	GT	G	>	C	GAGGCTTCT	tg	bt	fm1r	no	tg1	p	HeLa_JM
FM1_R_B1_N-E.fst	FM1_R_B1_W4_4	272	R	183	TCG	TC	CG	C	>	T	TCATTGACT	tg	bt	fm1r	no	tg1	p	HeLa_JM
FM1_R_B1_N-E.fst	FM1_R_B1_W4_4	272	R	207	CCC	CC	CC	C	>	T	CTTCTCCTC	tg	bt	fm1r	no	tg1	p	HeLa_JM
FM1_R_B1_N-E.fst	FM1_R_B1_W4_4	272	R	248	TCA	TC	CA	C	>	T	TCCTTAGCT	tg	bt	fm1r	no	tg1	p	HeLa_JM
FM1_R_B1_N-E.fst	FM1_R_B1_W5_5	272	C	30	GTA	GT	TA	T	>	A	CTCGAATAA	tg	bt	fm1r	no	tg1	p	HeLa_JM
FM1_R_B1_N-E.fst	FM1_R_B1_W5_5	272	C	32	ATA	AT	TA	T	>	A	CGTAAAATG	tg	bt	fm1r	no	tg1	p	HeLa_JM
FM1_R_B1_N-E.fst	FM1_R_B1_W6_6	272	C	26	GCT	GC	CT	C	>	T	TCGGTTCGT	tg	bt	fm1r	no	tg1	p	HeLa_JM
FM1_R_B1_N-E.fst	FM1_R_B1_W6_6	272	C	30	GTA	GT	TA	T	>	A	CTCGAATAA	tg	bt	fm1r	no	tg1	p	HeLa_JM
FM1_R_B1_N-E.fst	FM1_R_B1_W6_6	272	C	32	ATA	AT	TA	T	>	A	CGTAAAATG	tg	bt	fm1r	no	tg1	p	HeLa_JM
FM1_R_B2_N-E.fst	FM1_R_B2_W1_1	272	R	167	TCT	TC	CT	C	>	G	GACTGTAAA	ug	bt	fm1r	no	ug1	p	HeLa_JM
FM1_R_B2_N-E.fst	FM1_R_B2_W2_2	272	C	10	TGA	TG	GA	G	>	A	CTGTAACAA	ug	bt	fm1r	no	ug1	p	HeLa_JM
FM1_R_B2_N-E.fst	FM1_R_B2_W2_2	272	C	163	AGA	AG	GA	G	>	C	AGCACACTC	ug	bt	fm1r	no	ug1	p	HeLa_JM
FM1_R_B2_N-E.fst	FM1_R_B2_W3_3	272	R	30	GTA	GT	TA	T	>	A	CTCGAATAA	ug	bt	fm1r	no	ug1	p	HeLa_JM
FM1_R_B2_N-E.fst	FM1_R_B2_W3_3	272	R	32	ATA	AT	TA	T	>	A	CGTAAAATG	ug	bt	fm1r	no	ug1	p	HeLa_JM
FM1_R_B2_N-E.fst	FM1_R_B2_W3_3	272	R	142	TCT	TC	CT	C	>	T	GGTTTTCGA	ug	bt	fm1r	no	ug1	p	HeLa_JM
FM1_R_B2_N-E.fst	FM1_R_B2_W3_3	272	R	144	TCG	TC	CG	C	>	T	TTCTTGAGC	ug	bt	fm1r	no	ug1	p	HeLa_JM
FM1_R_B2_N-E.fst	FM1_R_B2_W3_3	272	R	183	TCG	TC	CG	C	>	G	TCATGGACT	ug	bt	fm1r	no	ug1	p	HeLa_JM
FM1_R_B2_N-E.fst	FM1_R_B2_W3_3	272	R	229	TCA	TC	CA	C	>	T	AATTTAATA	ug	bt	fm1r	no	ug1	p	HeLa_JM
FM1_R_B2_N-E.fst	FM1_R_B2_W3_3	272	R	241	TCC	TC	CC	C	>	A	GGATACCTC	ug	bt	fm1r	no	ug1	p	HeLa_JM
FM1_R_B2_N-E.fst	FM1_R_B2_W3_3	272	R	246	CCT	CC	CT	C	>	T	CCTCTTCAG	ug	bt	fm1r	no	ug1	p	HeLa_JM
FM1_R_B2_N-E.fst	FM1_R_B2_W4_4	272	R	211	TCT	TC	CT	C	>	G	CCCTGTAAC	ug	bt	fm1r	no	ug1	p	HeLa_JM
FM1_R_B2_N-E.fst	FM1_R_B2_W5_5	272	R	26	GCT	GC	CT	C	>	T	TCGGTTCGT	ug	bt	fm1r	no	ug1	p	HeLa_JM
FM1_R_B2_N-E.fst	FM1_R_B2_W5_5	272	R	30	GTA	GT	TA	T	>	A	CTCGAATAA	ug	bt	fm1r	no	ug1	p	HeLa_JM
FM1_R_B2_N-E.fst	FM1_R_B2_W5_5	272	R	32	ATA	AT	TA	T	>	A	CGTAAAATG	ug	bt	fm1r	no	ug1	p	HeLa_JM
FM1_R_B2_N-E.fst	FM1_R_B2_W5_5	272	R	33	TAA	TA	AA	A	>	G	GTATGATGT	ug	bt	fm1r	no	ug1	p	HeLa_JM
FM1_R_B2_N-E.fst	FM1_R_B2_W5_5	272	R	180	TCA	TC	CA	C	>	G	CCGTGATCG	ug	bt	fm1r	no	ug1	p	HeLa_JM
FM2_0p_E-N.fst	FM2_0p_W1_1	0	R	190	TCG	TC	CG	C	>	T	ACTTTGAAG	o	tp	fm2	no	o	p	HeLa_JM
FM2_0p_E-N.fst	FM2_0p_W1_1	0	R	198	TCG	TC	CG	C	>	T	GGTTTGAAT	o	tp	fm2	no	o	p	HeLa_JM
FM2_0p_E-N.fst	FM2_0p_W2_2	0	R	145	TCG	TC	CG	C	>	G	TTCTGGAGC	o	tp	fm2	no	o	p	HeLa_JM
FM2_0p_E-N.fst	FM2_0p_W3_3	0	R	174	TCT	TC	CT	C	>	A	AAATATGCC	o	tp	fm2	no	o	p	HeLa_JM
FM2_0p_E-N.fst	FM2_0p_W3_3	0	R	249	TCA	TC	CA	C	>	T	TCCTTAGCT	o	tp	fm2	no	o	p	HeLa_JM
FM2_0p_E-N.fst	FM2_0p_W4_4	0	R	169	CTA	CT	TA	T	>	A	ACTCAAAAT	o	tp	fm2	no	o	p	HeLa_JM
FM2_0p_E-N.fst	FM2_0p_W4_4	0	R	190	TCG	TC	CG	C	>	T	ACTTTGAAG	o	tp	fm2	no	o	p	HeLa_JM
FM2_0p_E-N.fst	FM2_0p_W5_5	0	R	168	TCT	TC	CT	C	>	A	GACTATAAA	o	tp	fm2	no	o	p	HeLa_JM
FM2_0p_E-N.fst	FM2_0p_W6_6	0	R	164	AGA	AG	GA	G	>	T	AGCATACTC	o	tp	fm2	no	o	p	HeLa_JM
FM2_0p_E-N.fst	FM2_0p_W6_6	0	R	185	CGA	CG	GA	G	>	T	CATCTACTT	o	tp	fm2	no	o	p	HeLa_JM
FM2_1p_E-N.fst	FM2_1p_W1_1	265	C	203	TCC	TC	CC	C	>	T	GAATTCTTC	tg	tp	fm2	no	tg1	p	HeLa_JM
FM2_1p_E-N.fst	FM2_1p_W2_2	265	R	157	AGA	AG	GA	G	>	A	CAAAAAGAG	tg	tp	fm2	no	tg1	p	HeLa_JM
FM2_1p_E-N.fst	FM2_1p_W3_3	265	C	143	TCT	TC	CT	C	>	G	GGTTGTCGA	tg	tp	fm2	no	tg1	p	HeLa_JM
FM2_1p_E-N.fst	FM2_1p_W3_3	265	C	276	TAT	TA	AT	A	>	-	CGAT-TATA	tg	tp	fm2	no	tg1	p	HeLa_JM
FM2_1p_E-N.fst	FM2_1p_W4_4	265	R	138	AGG	AG	GG	G	>	A	TAGAAGGTT	tg	tp	fm2	no	tg1	p	HeLa_JM
FM2_1p_E-N.fst	FM2_1p_W5_5	265	R	209	CCC	CC	CC	C	>	A	TTCCACTCT	tg	tp	fm2	no	tg1	p	HeLa_JM
FM2_1p_E-N.fst	FM2_1p_W6_6	265	R	157	AGA	AG	GA	G	>	C	CAAACAGAG	tg	tp	fm2	no	tg1	p	HeLa_JM
FM2_1p_E-N.fst	FM2_1p_W6_6	265	R	185	CGA	CG	GA	G	>	T	CATCTACTT	tg	tp	fm2	no	tg1	p	HeLa_JM
FM2_1p_E-N.fst	FM2_1p_W7_7	265	C	168	TCT	TC	CT	C	>	G	GACTGTAAA	tg	tp	fm2	no	tg1	p	HeLa_JM
FM2_1p_E-N.fst	FM2_1p_W7_7	265	C	247	CCT	CC	CT	C	>	G	CATCGTCAG	tg	tp	fm2	no	tg1	p	HeLa_JM
FM2_1p_E-N.fst	FM2_1p_W8_8	265	C	212	TCT	TC	CT	C	>	T	CCCTTTAAC	tg	tp	fm2	no	tg1	p	HeLa_JM
FM2_1p_E-N.fst	FM2_1p_W9_9	265	R	159	AGA	AG	GA	G	>	C	AAGACAGCA	tg	tp	fm2	no	tg1	p	HeLa_JM
FM2_2p_E-N.fst	FM2_2p_W1_1	256 265 272	R	185	CGA	CG	GA	G	>	A	CATCAACTT	tg	tp	fm2	no	tg3	p	HeLa_JM
FM2_2p_E-N.fst	FM2_2p_W2_2	256 265 272	R	136	AGA	AG	GA	G	>	A	TCTAAAGGG	tg	tp	fm2	no	tg3	p	HeLa_JM
FM2_2p_E-N.fst	FM2_2p_W3_3	256 265 272	R	212	TCT	TC	CT	C	>	A	CCCTATAAC	tg	tp	fm2	no	tg3	p	HeLa_JM
FM2_2p_E-N.fst	FM2_2p_W4_4	256 265 272	R	160	GAG	GA	AG	A	>	G	AGAGGGCAG	tg	tp	fm2	no	tg3	p	HeLa_JM
FM2_2p_E-N.fst	FM2_2p_W5_5	256 265 272	C	204	CCT	CC	CT	C	>	A	AATCATTCC	tg	tp	fm2	no	tg3	p	HeLa_JM
FM2_2p_E-N.fst	FM2_2p_W5_5	256 265 272	C	249	TCA	TC	CA	C	>	T	TCCTTAGCT	tg	tp	fm2	no	tg3	p	HeLa_JM
FM2_2p_E-N.fst	FM2_2p_W6_6	256 265 272	C	175	CTG	CT	TG	T	>	A	AATCAGCCG	tg	tp	fm2	no	tg3	p	HeLa_JM
FM2_2p_E-N.fst	FM2_2p_W6_6	256 265 272	C	178	CCG	CC	CG	C	>	G	CTGCGGTCA	tg	tp	fm2	no	tg3	p	HeLa_JM
FM2_2p_E-N.fst	FM2_2p_W7_7	256 265 272	R	146	CGA	CG	GA	G	>	C	TCTCCAGCG	tg	tp	fm2	no	tg3	p	HeLa_JM
FM2_2p_E-N.fst	FM2_2p_W8_8	256 265 272	R	185	CGA	CG	GA	G	>	A	CATCAACTT	tg	tp	fm2	no	tg3	p	HeLa_JM
FM2_2p_E-N.fst	FM2_2p_W8_8	256 265 272	R	266	CGA	CG	GA	G	>	A	ATACAATTA	tg	tp	fm2	no	tg3	p	HeLa_JM
FM2_2p_E-N.fst	FM2_2p_W9_9	256 265 272	R	199	CGA	CG	GA	G	>	C	GTTCCAATC	tg	tp	fm2	no	tg3	p	HeLa_JM
FM2_2p_E-N.fst	FM2_2p_W10_10	256 265 272	R	212	TCT	TC	CT	C	>	A	CCCTATAAC	tg	tp	fm2	no	tg3	p	HeLa_JM
FM2_2p_E-N.fst	FM2_2p_W10_10	256 265 272	R	216	ACC	AC	CC	C	>	A	CTAAACACG	tg	tp	fm2	no	tg3	p	HeLa_JM
FM2_2p_E-N.fst	FM2_2p_W11_11	256 265 272	C	199	CGA	CG	GA	G	>	T	GTTCTAATC	tg	tp	fm2	no	tg3	p	HeLa_JM
FM2_2p_E-N.fst	FM2_2p_W11_11	256 265 272	C	273	CGA	CG	GA	G	>	-	TATC-ATAT	tg	tp	fm2	no	tg3	p	HeLa_JM
FM2_2p_E-N.fst	FM2_2p_W12_12	256 265 272	R	146	CGA	CG	GA	G	>	C	TCTCCAGCG	tg	tp	fm2	no	tg3	p	HeLa_JM
FM2_2p_E-N.fst	FM2_2p_W12_12	256 265 272	R	199	CGA	CG	GA	G	>	C	GTTCCAATC	tg	tp	fm2	no	tg3	p	HeLa_JM
FM2_2p_E-N.fst	FM2_2p_W13_13	256 265 272	C	208	CCC	CC	CC	C	>	T	CTTCTCCTC	tg	tp	fm2	no	tg3	p	HeLa_JM
FM2_2p_E-N.fst	FM2_2p_W14_14	256 265 272	R	203	TCC	TC	CC	C	>	A	GAATACTTC	tg	tp	fm2	no	tg3	p	HeLa_JM
FM2_2p_E-N.fst	FM2_2p_W14_14	256 265 272	R	204	CCT	CC	CT	C	>	A	AATCATTCC	tg	tp	fm2	no	tg3	p	HeLa_JM
FM2_2p_E-N.fst	FM2_2p_W14_14	256 265 272	R	259	TCT	TC	CT	C	>	T	ACGTTTAAT	tg	tp	fm2	no	tg3	p	HeLa_JM
FM2_2p_E-N.fst	FM2_2p_W15_15	256 265 272	R	259	TCT	TC	CT	C	>	A	ACGTATAAT	tg	tp	fm2	no	tg3	p	HeLa_JM
FM2_2p_E-N.fst	FM2_2p_W16_16	256 265 272	R	136	AGA	AG	GA	G	>	C	TCTACAGGG	tg	tp	fm2	no	tg3	p	HeLa_JM
FM2_2p_E-N.fst	FM2_2p_W17_17	256 265 272	R	136	AGA	AG	GA	G	>	C	TCTACAGGG	tg	tp	fm2	no	tg3	p	HeLa_JM
FM2_2p_E-N.fst	FM2_2p_W17_17	256 265 272	R	199	CGA	CG	GA	G	>	C	GTTCCAATC	tg	tp	fm2	no	tg3	p	HeLa_JM
FM2_3p_E-N.fst	FM2_3p_W1_1	266	R	161	AGC	AG	GC	G	>	A	GAGAACAGA	ug	tp	fm2	no	ug1	p	HeLa_JM
FM2_3p_E-N.fst	FM2_3p_W2_2	266	R	209	CCC	CC	CC	C	>	A	TTCCACTCT	ug	tp	fm2	no	ug1	p	HeLa_JM
FM2_3p_E-N.fst	FM2_3p_W2_2	266	R	254	TGA	TG	GA	G	>	C	AGCTCACGT	ug	tp	fm2	no	ug1	p	HeLa_JM
FM2_3p_E-N.fst	FM2_3p_W3_3	266	R	41	TGG	TG	GG	G	>	A	GTGTAGAGC	ug	tp	fm2	no	ug1	p	HeLa_JM
FM2_3p_E-N.fst	FM2_3p_W3_3	266	R	104	CGA	CG	GA	G	>	C	GCTCCACAG	ug	tp	fm2	no	ug1	p	HeLa_JM
FM2_3p_E-N.fst	FM2_3p_W3_3	266	R	157	AGA	AG	GA	G	>	C	CAAACAGAG	ug	tp	fm2	no	ug1	p	HeLa_JM
FM2_3p_E-N.fst	FM2_3p_W3_3	266	R	269	TTA	TT	TA	T	>	A	CGATAATCG	ug	tp	fm2	no	ug1	p	HeLa_JM
FM2_3p_E-N.fst	FM2_3p_W4_4	266	R	159	AGA	AG	GA	G	>	A	AAGAAAGCA	ug	tp	fm2	no	ug1	p	HeLa_JM
FM2_3p_E-N.fst	FM2_3p_W4_4	266	R	185	CGA	CG	GA	G	>	C	CATCCACTT	ug	tp	fm2	no	ug1	p	HeLa_JM
FM2_3p_E-N.fst	FM2_3p_W5_5	266	R	136	AGA	AG	GA	G	>	C	TCTACAGGG	ug	tp	fm2	no	ug1	p	HeLa_JM
FM2_3p_E-N.fst	FM2_3p_W5_5	266	R	281	AGG	AG	GG	G	>	A	TATAAGTAC	ug	tp	fm2	no	ug1	p	HeLa_JM
FM2_3p_E-N.fst	FM2_3p_W6_6	266	C	164	AGA	AG	GA	G	>	T	AGCATACTC	ug	tp	fm2	no	ug1	p	HeLa_JM
FM2_3p_E-N.fst	FM2_3p_W6_6	266	C	254	TGA	TG	GA	G	>	A	AGCTAACGT	ug	tp	fm2	no	ug1	p	HeLa_JM
FM2_3p_E-N.fst	FM2_3p_W7_7	266	R	164	AGA	AG	GA	G	>	A	AGCAAACTC	ug	tp	fm2	no	ug1	p	HeLa_JM
FM2_3p_E-N.fst	FM2_3p_W7_7	266	R	191	CGA	CG	GA	G	>	A	CTTCAAAGG	ug	tp	fm2	no	ug1	p	HeLa_JM
FM2_3p_E-N.fst	FM2_3p_W7_7	266	R	239	GGA	GG	GA	G	>	A	CCCGAATCC	ug	tp	fm2	no	ug1	p	HeLa_JM
FM2_3p_E-N.fst	FM2_3p_W8_8	266	R	199	CGA	CG	GA	G	>	T	GTTCTAATC	ug	tp	fm2	no	ug1	p	HeLa_JM
FM2_3p_E-N.fst	FM2_3p_W9_9	266	R	108	AGA	AG	GA	G	>	A	GACAAATCT	ug	tp	fm2	no	ug1	p	HeLa_JM
FM2_3p_E-N.fst	FM2_3p_W9_9	266	R	164	AGA	AG	GA	G	>	C	AGCACACTC	ug	tp	fm2	no	ug1	p	HeLa_JM
FM2_3p_E-N.fst	FM2_3p_W10_10	266	R	91	CGA	CG	GA	G	>	T	CGACTAGAG	ug	tp	fm2	no	ug1	p	HeLa_JM
FM2_3p_E-N.fst	FM2_3p_W10_10	266	R	185	CGA	CG	GA	G	>	A	CATCAACTT	ug	tp	fm2	no	ug1	p	HeLa_JM
FM2_3p_E-N.fst	FM2_3p_W11_11	266	R	164	AGA	AG	GA	G	>	A	AGCAAACTC	ug	tp	fm2	no	ug1	p	HeLa_JM
FM2_3p_E-N.fst	FM2_3p_W11_11	266	R	191	CGA	CG	GA	G	>	A	CTTCAAAGG	ug	tp	fm2	no	ug1	p	HeLa_JM
FM2_3p_E-N.fst	FM2_3p_W12_12	266	R	199	CGA	CG	GA	G	>	T	GTTCTAATC	ug	tp	fm2	no	ug1	p	HeLa_JM
FM2_3p_E-N.fst	FM2_3p_W13_13	266	R	11	TGA	TG	GA	G	>	A	TGTTAACAA	ug	tp	fm2	no	ug1	p	HeLa_JM
FM2_3p_E-N.fst	FM2_3p_W14_14	266	R	146	CGA	CG	GA	G	>	C	TCTCCAGCG	ug	tp	fm2	no	ug1	p	HeLa_JM
FM2_3p_E-N.fst	FM2_3p_W15_15	266	R	136	AGA	AG	GA	G	>	T	TCTATAGGG	ug	tp	fm2	no	ug1	p	HeLa_JM
FM2_3p_E-N.fst	FM2_3p_W15_15	266	R	254	TGA	TG	GA	G	>	A	AGCTAACGT	ug	tp	fm2	no	ug1	p	HeLa_JM
FM2_3p_E-N.fst	FM2_3p_W16_16	266	R	185	CGA	CG	GA	G	>	A	CATCAACTT	ug	tp	fm2	no	ug1	p	HeLa_JM
FM2_3p_E-N.fst	FM2_3p_W17_17	266	R	106	ACA	AC	CA	C	>	T	TCGATAGAT	ug	tp	fm2	no	ug1	p	HeLa_JM
FM2_3p_E-N.fst	FM2_3p_W17_17	266	R	185	CGA	CG	GA	G	>	T	CATCTACTT	ug	tp	fm2	no	ug1	p	HeLa_JM
FM2_3p_E-N.fst	FM2_3p_W18_18	266	R	159	AGA	AG	GA	G	>	C	AAGACAGCA	ug	tp	fm2	no	ug1	p	HeLa_JM
FM2_3p_E-N.fst	FM2_3p_W19_19	266	R	11	TGA	TG	GA	G	>	A	TGTTAACAA	ug	tp	fm2	no	ug1	p	HeLa_JM
FM2_3p_E-N.fst	FM2_3p_W19_19	266	R	136	AGA	AG	GA	G	>	C	TCTACAGGG	ug	tp	fm2	no	ug1	p	HeLa_JM
FM2_3p_E-N.fst	FM2_3p_W19_19	266	R	199	CGA	CG	GA	G	>	C	GTTCCAATC	ug	tp	fm2	no	ug1	p	HeLa_JM
FM2_3p_E-N.fst	FM2_3p_W20_20	266	R	157	AGA	AG	GA	G	>	C	CAAACAGAG	ug	tp	fm2	no	ug1	p	HeLa_JM
FM2_3p_E-N.fst	FM2_3p_W21_21	266	R	159	AGA	AG	GA	G	>	C	AAGACAGCA	ug	tp	fm2	no	ug1	p	HeLa_JM
FM2_3p_E-N.fst	FM2_3p_W22_22	266	R	187	ACT	AC	CT	C	>	T	TCGATTTCG	ug	tp	fm2	no	ug1	p	HeLa_JM
FM2_3p_E-N.fst	FM2_3p_W23_23	266	R	164	AGA	AG	GA	G	>	T	AGCATACTC	ug	tp	fm2	no	ug1	p	HeLa_JM
FM2_3p_E-N.fst	FM2_3p_W24_24	266	R	157	AGA	AG	GA	G	>	C	CAAACAGAG	ug	tp	fm2	no	ug1	p	HeLa_JM
FM2_3p_E-N.fst	FM2_3p_W25_25	266	R	199	CGA	CG	GA	G	>	C	GTTCCAATC	ug	tp	fm2	no	ug1	p	HeLa_JM
FM3_0p_E-N.fst	FM3_0p_W1_1	0	R	136	AGA	AG	GA	G	>	C	TCTACAGGG	o	tp	fm3	no	o	p	HeLa_JM
FM3_0p_E-N.fst	FM3_0p_W2_2	0	R	157	AGA	AG	GA	G	>	A	CAAAAAGAG	o	tp	fm3	no	o	p	HeLa_JM
FM3_0p_E-N.fst	FM3_0p_W3_3	0	R	181	TCA	TC	CA	C	>	T	CCGTTATCG	o	tp	fm3	no	o	p	HeLa_JM
FM3_0p_E-N.fst	FM3_0p_W4_4	0	R	203	TCC	TC	CC	C	>	T	GAATTCTTC	o	tp	fm3	no	o	p	HeLa_JM
FM3_0p_E-N.fst	FM3_0p_W5_5	0	R	203	TCC	TC	CC	C	>	T	GAATTCTTC	o	tp	fm3	no	o	p	HeLa_JM
FM3_0p_E-N.fst	FM3_0p_W5_5	0	R	258	GTC	GT	TC	T	>	C	GACGCCTCG	o	tp	fm3	no	o	p	HeLa_JM
FM3_0p_E-N.fst	FM3_0p_W6_6	0	R	181	TCA	TC	CA	C	>	T	CCGTTATCG	o	tp	fm3	no	o	p	HeLa_JM
FM3_1p_E-N.fst	FM3_1p_W1_1	265	R	209	CCC	CC	CC	C	>	T	TTCCTCTCT	tg	tp	fm3	no	tg1	p	HeLa_JM
FM3_1p_E-N.fst	FM3_1p_W2_2	265	R	11	TGA	TG	GA	G	>	A	TGTTAACAA	tg	tp	fm3	no	tg1	p	HeLa_JM
FM3_1p_E-N.fst	FM3_1p_W2_2	265	R	88	CGA	CG	GA	G	>	T	AGTCTACGA	tg	tp	fm3	no	tg1	p	HeLa_JM
FM3_1p_E-N.fst	FM3_1p_W2_2	265	R	164	AGA	AG	GA	G	>	A	AGCAAACTC	tg	tp	fm3	no	tg1	p	HeLa_JM
FM3_1p_E-N.fst	FM3_1p_W3_3	265	R	136	AGA	AG	GA	G	>	C	TCTACAGGG	tg	tp	fm3	no	tg1	p	HeLa_JM
FM3_1p_E-N.fst	FM3_1p_W4_4	265	R	164	AGA	AG	GA	G	>	T	AGCATACTC	tg	tp	fm3	no	tg1	p	HeLa_JM
FM3_1p_E-N.fst	FM3_1p_W5_5	265	C	157	AGA	AG	GA	G	>	A	CAAAAAGAG	tg	tp	fm3	no	tg1	p	HeLa_JM
FM3_1p_E-N.fst	FM3_1p_W5_5	265	C	250	CAG	CA	AG	A	>	-	CCTC-GCTG	tg	tp	fm3	no	tg1	p	HeLa_JM
FM3_1p_E-N.fst	FM3_1p_W6_6	265	R	136	AGA	AG	GA	G	>	C	TCTACAGGG	tg	tp	fm3	no	tg1	p	HeLa_JM
FM3_1p_E-N.fst	FM3_1p_W7_7	265	R	159	AGA	AG	GA	G	>	A	AAGAAAGCA	tg	tp	fm3	no	tg1	p	HeLa_JM
FM3_1p_E-N.fst	FM3_1p_W8_8	265	R	88	CGA	CG	GA	G	>	T	AGTCTACGA	tg	tp	fm3	no	tg1	p	HeLa_JM
FM3_1p_E-N.fst	FM3_1p_W8_8	265	R	93	AGA	AG	GA	G	>	A	ACGAAAGCC	tg	tp	fm3	no	tg1	p	HeLa_JM
FM3_1p_E-N.fst	FM3_1p_W8_8	265	R	104	CGA	CG	GA	G	>	C	GCTCCACAG	tg	tp	fm3	no	tg1	p	HeLa_JM
FM3_1p_E-N.fst	FM3_1p_W8_8	265	R	185	CGA	CG	GA	G	>	A	CATCAACTT	tg	tp	fm3	no	tg1	p	HeLa_JM
FM3_1p_E-N.fst	FM3_1p_W8_8	265	R	191	CGA	CG	GA	G	>	A	CTTCAAAGG	tg	tp	fm3	no	tg1	p	HeLa_JM
FM3_1p_E-N.fst	FM3_1p_W8_8	265	R	199	CGA	CG	GA	G	>	A	GTTCAAATC	tg	tp	fm3	no	tg1	p	HeLa_JM
FM3_1p_E-N.fst	FM3_1p_W8_8	265	R	224	CGA	CG	GA	G	>	A	GGCCAAAAT	tg	tp	fm3	no	tg1	p	HeLa_JM
FM3_1p_E-N.fst	FM3_1p_W9_9	265	R	164	AGA	AG	GA	G	>	C	AGCACACTC	tg	tp	fm3	no	tg1	p	HeLa_JM
FM3_1p_E-N.fst	FM3_1p_W9_9	265	R	253	CTG	CT	TG	T	>	C	CAGCCGACG	tg	tp	fm3	no	tg1	p	HeLa_JM
FM3_1p_E-N.fst	FM3_1p_W9_9	265	R	262	CGT	CG	GT	G	>	-	TCTC-TACG	tg	tp	fm3	no	tg1	p	HeLa_JM
FM3_1p_E-N.fst	FM3_1p_W10_10	265	R	164	AGA	AG	GA	G	>	A	AGCAAACTC	tg	tp	fm3	no	tg1	p	HeLa_JM
FM3_1p_E-N.fst	FM3_1p_W11_11	265	R	181	TCA	TC	CA	C	>	A	CCGTAATCG	tg	tp	fm3	no	tg1	p	HeLa_JM
FM3_1p_E-N.fst	FM3_1p_W12_12	265	R	185	CGA	CG	GA	G	>	C	CATCCACTT	tg	tp	fm3	no	tg1	p	HeLa_JM
FM3_1p_E-N.fst	FM3_1p_W13_13	265	R	164	AGA	AG	GA	G	>	C	AGCACACTC	tg	tp	fm3	no	tg1	p	HeLa_JM
FM3_1p_E-N.fst	FM3_1p_W13_13	265	R	259	TCT	TC	CT	C	>	A	ACGTATCGT	tg	tp	fm3	no	tg1	p	HeLa_JM
FM3_1p_E-N.fst	FM3_1p_W14_14	265	R	136	AGA	AG	GA	G	>	A	TCTAAAGGG	tg	tp	fm3	no	tg1	p	HeLa_JM
FM3_1p_E-N.fst	FM3_1p_W15_15	265	R	11	TGA	TG	GA	G	>	A	TGTTAACAA	tg	tp	fm3	no	tg1	p	HeLa_JM
FM3_1p_E-N.fst	FM3_1p_W15_15	265	R	151	GGC	GG	GC	G	>	A	AGCGACCAA	tg	tp	fm3	no	tg1	p	HeLa_JM
FM3_2p_E-N.fst	FM3_2p_W1_1	256 265 272	R	138	AGG	AG	GG	G	>	C	TAGACGGTT	tg	tp	fm3	no	tg3	p	HeLa_JM
FM3_2p_E-N.fst	FM3_2p_W2_2	256 265 272	R	136	AGA	AG	GA	G	>	C	TCTACAGGG	tg	tp	fm3	no	tg3	p	HeLa_JM
FM3_2p_E-N.fst	FM3_2p_W3_3	256 265 272	R	157	AGA	AG	GA	G	>	A	CAAAAAGAG	tg	tp	fm3	no	tg3	p	HeLa_JM
FM3_2p_E-N.fst	FM3_2p_W4_4	256 265 272	R	161	AGC	AG	GC	G	>	A	GAGAACAGA	tg	tp	fm3	no	tg3	p	HeLa_JM
FM3_2p_E-N.fst	FM3_2p_W5_5	256 265 272	R	164	AGA	AG	GA	G	>	C	AGCACACTC	tg	tp	fm3	no	tg3	p	HeLa_JM
FM3_2p_E-N.fst	FM3_2p_W6_6	256 265 272	R	199	CGA	CG	GA	G	>	C	GTTCCAATC	tg	tp	fm3	no	tg3	p	HeLa_JM
FM3_2p_E-N.fst	FM3_2p_W7_7	256 265 272	R	104	CGA	CG	GA	G	>	A	GCTCAACAG	tg	tp	fm3	no	tg3	p	HeLa_JM
FM3_2p_E-N.fst	FM3_2p_W7_7	256 265 272	R	164	AGA	AG	GA	G	>	A	AGCAAACTC	tg	tp	fm3	no	tg3	p	HeLa_JM
FM3_2p_E-N.fst	FM3_2p_W7_7	256 265 272	R	262	CGT	CG	GT	G	>	A	TCTCATACG	tg	tp	fm3	no	tg3	p	HeLa_JM
FM3_3p_E-N.fst	FM3_3p_W1_1	265	R	191	CGA	CG	GA	G	>	T	CTTCTAAGG	ug	tp	fm3	no	ug1	p	HeLa_JM
FM3_3p_E-N.fst	FM3_3p_W2_2	265	R	156	AAG	AA	AG	A	>	T	CCAATGAGA	ug	tp	fm3	no	ug1	p	HeLa_JM
FM3_3p_E-N.fst	FM3_3p_W2_2	265	R	157	AGA	AG	GA	G	>	A	CAAAAAGAG	ug	tp	fm3	no	ug1	p	HeLa_JM
FM3_3p_E-N.fst	FM3_3p_W3_3	265	R	185	CGA	CG	GA	G	>	T	CATCTACTT	ug	tp	fm3	no	ug1	p	HeLa_JM
FM3_3p_E-N.fst	FM3_3p_W4_4	265	R	104	CGA	CG	GA	G	>	C	GCTCCACAG	ug	tp	fm3	no	ug1	p	HeLa_JM
FM3_3p_E-N.fst	FM3_3p_W4_4	265	R	164	AGA	AG	GA	G	>	C	AGCACACTC	ug	tp	fm3	no	ug1	p	HeLa_JM
FM3_3p_E-N.fst	FM3_3p_W5_5	265	R	176	TGC	TG	GC	G	>	A	ATCTACCGT	ug	tp	fm3	no	ug1	p	HeLa_JM
FM3_3p_E-N.fst	FM3_3p_W6_6	265	R	136	AGA	AG	GA	G	>	C	TCTACAGGG	ug	tp	fm3	no	ug1	p	HeLa_JM
FM3_3p_E-N.fst	FM3_3p_W7_7	265	R	191	CGA	CG	GA	G	>	C	CTTCCAAGG	ug	tp	fm3	no	ug1	p	HeLa_JM
FM3_3p_E-N.fst	FM3_3p_W7_7	265	R	266	CGA	CG	GA	G	>	A	GTACAATGA	ug	tp	fm3	no	ug1	p	HeLa_JM
FM3_3p_E-N.fst	FM3_3p_W8_8	265	R	164	AGA	AG	GA	G	>	A	AGCAAACTC	ug	tp	fm3	no	ug1	p	HeLa_JM
FM3_3p_E-N.fst	FM3_3p_W8_8	265	R	266	CGA	CG	GA	G	>	A	GTACAATGA	ug	tp	fm3	no	ug1	p	HeLa_JM
FM3_3p_E-N.fst	FM3_3p_W9_9	265	R	104	CGA	CG	GA	G	>	C	GCTCCACAG	ug	tp	fm3	no	ug1	p	HeLa_JM
FM3_3p_E-N.fst	FM3_3p_W9_9	265	R	191	CGA	CG	GA	G	>	A	CTTCAAAGG	ug	tp	fm3	no	ug1	p	HeLa_JM
FM3_3p_E-N.fst	FM3_3p_W9_9	265	R	269	TGA	TG	GA	G	>	A	CGATAATCG	ug	tp	fm3	no	ug1	p	HeLa_JM
FM3_3p_E-N.fst	FM3_3p_W10_10	265	R	185	CGA	CG	GA	G	>	A	CATCAACTT	ug	tp	fm3	no	ug1	p	HeLa_JM
FM3_3p_E-N.fst	FM3_3p_W11_11	265	R	164	AGA	AG	GA	G	>	C	AGCACACTC	ug	tp	fm3	no	ug1	p	HeLa_JM
FM3_3p_E-N.fst	FM3_3p_W12_12	265	R	157	AGA	AG	GA	G	>	A	CAAAAAGAG	ug	tp	fm3	no	ug1	p	HeLa_JM
FM3_3p_E-N.fst	FM3_3p_W12_12	265	R	262	CGT	CG	GT	G	>	A	TCTCATACG	ug	tp	fm3	no	ug1	p	HeLa_JM
FM3_3p_E-N.fst	FM3_3p_W13_13	265	R	185	CGA	CG	GA	G	>	A	CATCAACTT	ug	tp	fm3	no	ug1	p	HeLa_JM
FM3_3p_E-N.fst	FM3_3p_W14_14	265	R	136	AGA	AG	GA	G	>	C	TCTACAGGG	ug	tp	fm3	no	ug1	p	HeLa_JM
FM3_3p_E-N.fst	FM3_3p_W15_15	265	R	191	CGA	CG	GA	G	>	A	CTTCAAAGG	ug	tp	fm3	no	ug1	p	HeLa_JM
FM3_3p_E-N.fst	FM3_3p_W15_15	265	R	259	TCT	TC	CT	C	>	A	ACGTATCGT	ug	tp	fm3	no	ug1	p	HeLa_JM
FM3_3p_E-N.fst	FM3_3p_W16_16	265	R	11	TGA	TG	GA	G	>	A	TGTTAACAA	ug	tp	fm3	no	ug1	p	HeLa_JM
FM3_3p_E-N.fst	FM3_3p_W16_16	265	R	108	AGA	AG	GA	G	>	T	GACATATCT	ug	tp	fm3	no	ug1	p	HeLa_JM
FM3_3p_E-N.fst	FM3_3p_W16_16	265	R	159	AGA	AG	GA	G	>	C	AAGACAGCA	ug	tp	fm3	no	ug1	p	HeLa_JM
FM3_3p_E-N.fst	FM3_3p_W17_17	265	R	159	AGA	AG	GA	G	>	C	AAGACAGCA	ug	tp	fm3	no	ug1	p	HeLa_JM
FM3_3p_E-N.fst	FM3_3p_W18_18	265	R	136	AGA	AG	GA	G	>	C	TCTACAGGG	ug	tp	fm3	no	ug1	p	HeLa_JM
FM3_3p_E-N.fst	FM3_3p_W19_19	265	R	176	TGC	TG	GC	G	>	A	ATCTACCGT	ug	tp	fm3	no	ug1	p	HeLa_JM
FM3_3p_E-N.fst	FM3_3p_W20_20	265	R	136	AGA	AG	GA	G	>	C	TCTACAGGG	ug	tp	fm3	no	ug1	p	HeLa_JM
FM3_3p_E-N.fst	FM3_3p_W21_21	265	R	164	AGA	AG	GA	G	>	A	AGCAAACTC	ug	tp	fm3	no	ug1	p	HeLa_JM
FM3_3p_E-N.fst	FM3_3p_W22_22	265	R	194	AGG	AG	GG	G	>	A	CGAAAGTTC	ug	tp	fm3	no	ug1	p	HeLa_JM
FM3_3p_E-N.fst	FM3_3p_W23_23	265	R	138	AGG	AG	GG	G	>	A	TAGAAGGTT	ug	tp	fm3	no	ug1	p	HeLa_JM
FM3_3p_E-N.fst	FM3_3p_W23_23	265	R	139	GGG	GG	GG	G	>	A	AGAGAGTTC	ug	tp	fm3	no	ug1	p	HeLa_JM
FM3_3p_E-N.fst	FM3_3p_W24_24	265	R	181	TCA	TC	CA	C	>	T	CCGTTATCG	ug	tp	fm3	no	ug1	p	HeLa_JM
FM3_3p_E-N.fst	FM3_3p_W25_25	265	R	164	AGA	AG	GA	G	>	T	AGCATACTC	ug	tp	fm3	no	ug1	p	HeLa_JM
M1F_0n_E-N.fst	M1F_0n_W1_1	0	R	248	CGA	CG	GA	G	>	T	CTTCTAAGG	o	tp	m1f	no	o	nk	HeLa_JM
M1F_0n_E-N.fst	M1F_0n_W2_2	0	R	256	CGA	CG	GA	G	>	C	GTTCCAATC	o	tp	m1f	no	o	nk	HeLa_JM
M1F_0n_E-N.fst	M1F_0n_W3_3	0	R	273	ACC	AC	CC	C	>	G	CTAAGCACG	o	tp	m1f	no	o	nk	HeLa_JM
M1F_0n_E-N.fst	M1F_0n_W4_4	0	R	145	CGA	CG	GA	G	>	T	AGTCTACGA	o	tp	m1f	no	o	nk	HeLa_JM
M1F_0n_E-N.fst	M1F_0n_W4_4	0	R	195	AGG	AG	GG	G	>	A	TAGAAGGTT	o	tp	m1f	no	o	nk	HeLa_JM
M1F_0n_E-N.fst	M1F_0n_W6_6	0	R	205	AGC	AG	GC	G	>	A	TCGAACGGC	o	tp	m1f	no	o	nk	HeLa_JM
M1F_0n_E-N.fst	M1F_0n_W7_7	0	R	68	TGA	TG	GA	G	>	A	TGTTAACAA	o	tp	m1f	no	o	nk	HeLa_JM
M1F_0n_E-N.fst	M1F_0n_W8_8	0	R	68	TGA	TG	GA	G	>	A	TGTTAACAA	o	tp	m1f	no	o	nk	HeLa_JM
M1F_0n_E-N.fst	M1F_0n_W9_9	0	R	221	AGA	AG	GA	G	>	A	AGCAAACTC	o	tp	m1f	no	o	nk	HeLa_JM
M1F_0n_E-N.fst	M1F_0n_W10_10	0	R	262	CTT	CT	TT	T	>	A	ATCCATCCC	o	tp	m1f	no	o	nk	HeLa_JM
M1F_0n_E-N.fst	M1F_0n_W11_11	0	R	221	AGA	AG	GA	G	>	A	AGCAAACTC	o	tp	m1f	no	o	nk	HeLa_JM
M1F_0p_E-N.fst	M1F_0p_W1_1	0	R	248	CGA	CG	GA	G	>	A	CTTCAAAGG	o	tp	m1f	no	o	p	HeLa_JM
M1F_0p_E-N.fst	M1F_0p_W2_2	0	R	233	TGC	TG	GC	G	>	T	ATCTTCCGT	o	tp	m1f	no	o	p	HeLa_JM
M1F_0p_E-N.fst	M1F_0p_W3_3	0	R	221	AGA	AG	GA	G	>	T	AGCATACTC	o	tp	m1f	no	o	p	HeLa_JM
M1F_0p_E-N.fst	M1F_0p_W4_4	0	R	231	TCT	TC	CT	C	>	T	AAATTTGCC	o	tp	m1f	no	o	p	HeLa_JM
M1F_0p_E-N.fst	M1F_0p_W5_5	0	R	260	TCC	TC	CC	C	>	G	GAATGCTTC	o	tp	m1f	no	o	p	HeLa_JM
M1F_0p_E-N.fst	M1F_0p_W6_6	0	R	231	TCT	TC	CT	C	>	A	AAATATGCC	o	tp	m1f	no	o	p	HeLa_JM
M1F_15p_E-N.fst	MF2_15p_W1_1	26	R	225	TCT	TC	CT	C	>	G	GACTGTAAA	ab	tp	m1f	no	ab1	p	HeLa_JM
M1F_15p_E-N.fst	MF2_15p_W2_2	26	R	68	TGA	TG	GA	G	>	A	TGTTAACAA	ab	tp	m1f	no	ab1	p	HeLa_JM
M1F_15p_E-N.fst	MF2_15p_W3_3	26	R	256	CGA	CG	GA	G	>	T	GTTCTAATC	ab	tp	m1f	no	ab1	p	HeLa_JM
M1F_20p_E-N.fst	M1F_20p_W1_1	22	R	251	AGG	AG	GG	G	>	A	CGAAAGTTC	hg	tp	m1f	no	hg1	p	HeLa_JM
M1F_20p_E-N.fst	M1F_20p_W1_1	22	R	252	GGT	GG	GT	G	>	A	GAAGATTCG	hg	tp	m1f	no	hg1	p	HeLa_JM
M1F_20p_E-N.fst	M1F_20p_W2_2	22	R	260	TCC	TC	CC	C	>	T	GAATTCTTC	hg	tp	m1f	no	hg1	p	HeLa_JM
M1F_20p_E-N.fst	M1F_20p_W3_3	22	R	265	CCC	CC	CC	C	>	A	CTTCACCTC	hg	tp	m1f	no	hg1	p	HeLa_JM
M1F_20p_E-N.fst	M1F_20p_W4_4	22	R	255	TCG	TC	CG	C	>	G	GGTTGGAAT	hg	tp	m1f	no	hg1	p	HeLa_JM
M1F_20p_E-N.fst	M1F_20p_W5_5	22	R	223	ACT	AC	CT	C	>	G	CAGAGTCTA	hg	tp	m1f	no	hg1	p	HeLa_JM
M1F_20p_E-N.fst	M1F_20p_W6_6	22	C	200	TCT	TC	CT	C	>	T	GGTTTTCGA	hg	tp	m1f	no	hg1	p	HeLa_JM
M1F_20p_E-N.fst	M1F_20p_W6_6	22	C	225	TCT	TC	CT	C	>	T	GACTTTAAA	hg	tp	m1f	no	hg1	p	HeLa_JM
M1F_20p_E-N.fst	M1F_20p_W7_7	22	C	207	CGG	CG	GG	G	>	T	GAGCTGCCA	hg	tp	m1f	no	hg1	p	HeLa_JM
M1F_20p_E-N.fst	M1F_20p_W8_8	22	R	233	TGC	TG	GC	G	>	A	ATCTACCGT	hg	tp	m1f	no	hg1	p	HeLa_JM
M1F_20p_E-N.fst	M1F_20p_W9_9	22	R	251	AGG	AG	GG	G	>	A	CGAAAGTTC	hg	tp	m1f	no	hg1	p	HeLa_JM
M1F_20p_E-N.fst	M1F_20p_W10_10	22	R	221	AGA	AG	GA	G	>	A	AGCAAACTC	hg	tp	m1f	no	hg1	p	HeLa_JM
M1F_20p_E-N.fst	M1F_20p_W11_11	22	R	202	TCG	TC	CG	C	>	A	TTCTAGAGC	hg	tp	m1f	no	hg1	p	HeLa_JM
M1F_20p_E-N.fst	M1F_20p_W12_12	22	R	255	TCG	TC	CG	C	>	T	GGTTTGAAT	hg	tp	m1f	no	hg1	p	HeLa_JM
M1F_20p_E-N.fst	M1F_20p_W13_13	22	R	196	GGG	GG	GG	G	>	T	AGAGTGTTC	hg	tp	m1f	no	hg1	p	HeLa_JM
M1F_20p_E-N.fst	M1F_20p_W14_14	22	R	251	AGG	AG	GG	G	>	T	CGAATGTTC	hg	tp	m1f	no	hg1	p	HeLa_JM
M1F_21p_E-N.fst	M1F_21p_W1_1	22 32	R	193	AGA	AG	GA	G	>	T	TCTATAGGG	hg	tp	m1f	no	hg2	p	HeLa_JM
M1F_21p_E-N.fst	M1F_21p_W2_2	22 32	R	231	TCT	TC	CT	C	>	A	AAATATGCC	hg	tp	m1f	no	hg2	p	HeLa_JM
M1F_21p_E-N.fst	M1F_21p_W3_3	22 32	R	261	CCT	CC	CT	C	>	G	AATCGTTCC	hg	tp	m1f	no	hg2	p	HeLa_JM
M1F_21p_E-N.fst	M1F_21p_W4_4	22 32	R	231	TCT	TC	CT	C	>	T	AAATTTGCC	hg	tp	m1f	no	hg2	p	HeLa_JM
M1F_21p_E-N.fst	M1F_21p_W5_5	22 32	R	248	CGA	CG	GA	G	>	T	CTTCTAAGG	hg	tp	m1f	no	hg2	p	HeLa_JM
M1F_21p_E-N.fst	M1F_21p_W6_6	22 32	R	68	TGA	TG	GA	G	>	A	TGTTAACAA	hg	tp	m1f	no	hg2	p	HeLa_JM
M1F_21p_E-N.fst	M1F_21p_W7_7	22 32	R	17	TGA	TG	GA	G	>	A	AGCTAACGT	hg	tp	m1f	no	hg2	p	HeLa_JM
M1F_21p_E-N.fst	M1F_21p_W7_7	22 32	R	68	TGA	TG	GA	G	>	A	TGTTAACAA	hg	tp	m1f	no	hg2	p	HeLa_JM
M1F_21p_E-N.fst	M1F_21p_W8_8	22 32	R	224	CTC	CT	TC	T	>	A	AGACACTAA	hg	tp	m1f	no	hg2	p	HeLa_JM
M1F_21p_E-N.fst	M1F_21p_W8_8	22 32	R	225	TCT	TC	CT	C	>	G	GACTGTAAA	hg	tp	m1f	no	hg2	p	HeLa_JM
M1F_21p_E-N.fst	M1F_21p_W9_9	22 32	R	218	AGC	AG	GC	G	>	A	GAGAACAGA	hg	tp	m1f	no	hg2	p	HeLa_JM
M1F_21p_E-N.fst	M1F_21p_W10_10	22 32	R	247	TCG	TC	CG	C	>	T	ACTTTGAAG	hg	tp	m1f	no	hg2	p	HeLa_JM
M1F_4p_E-N.fst	M1F_4p_W1_1	22	C	238	TCA	TC	CA	C	>	A	CCGTAATCG	tg	tp	m1f	no	tg1	p	HeLa_JM
M1F_4p_E-N.fst	M1F_4p_W2_2	22	R	247	TCG	TC	CG	C	>	A	ACTTAGAAG	tg	tp	m1f	no	tg1	p	HeLa_JM
M1F_4p_E-N.fst	M1F_4p_W3_3	22	C	265	CCC	CC	CC	C	>	T	CTTCTCCTC	tg	tp	m1f	no	tg1	p	HeLa_JM
M1F_4p_E-N.fst	M1F_4p_W3_3	22	C	266	CCC	CC	CC	C	>	T	TTCCTCTCT	tg	tp	m1f	no	tg1	p	HeLa_JM
M1F_4p_E-N.fst	M1F_4p_W4_4	22	R	230	ATC	AT	TC	T	>	C	TAAACCTGC	tg	tp	m1f	no	tg1	p	HeLa_JM
M1F_4p_E-N.fst	M1F_4p_W5_5	22	R	193	AGA	AG	GA	G	>	C	TCTACAGGG	tg	tp	m1f	no	tg1	p	HeLa_JM
M1F_4p_E-N.fst	M1F_4p_W6_6	22	R	231	TCT	TC	CT	C	>	T	AAATTTGCC	tg	tp	m1f	no	tg1	p	HeLa_JM
M1F_4p_E-N.fst	M1F_4p_W7_7	22	R	242	CGA	CG	GA	G	>	A	CATCAACTT	tg	tp	m1f	no	tg1	p	HeLa_JM
M1F_4p_E-N.fst	M1F_4p_W8_8	22	R	243	GAC	GA	AC	A	>	T	ATCGTCTTC	tg	tp	m1f	no	tg1	p	HeLa_JM
M1F_4p_E-N.fst	M1F_4p_W9_9	22	C	231	TCT	TC	CT	C	>	G	AAATGTGCC	tg	tp	m1f	no	tg1	p	HeLa_JM
M1F_4p_E-N.fst	M1F_4p_W10_10	22	R	242	CGA	CG	GA	G	>	A	CATCAACTT	tg	tp	m1f	no	tg1	p	HeLa_JM
M1F_4p_E-N.fst	M1F_4p_W11_11	22	R	197	GGT	GG	GT	G	>	T	GAGGTTTCT	tg	tp	m1f	no	tg1	p	HeLa_JM
M1F_4p_E-N.fst	M1F_4p_W12_12	22	R	194	GAG	GA	AG	A	>	T	CTAGTGGGT	tg	tp	m1f	no	tg1	p	HeLa_JM
M1F_4p_E-N.fst	M1F_4p_W13_13	22	C	238	TCA	TC	CA	C	>	T	CCGTTATCG	tg	tp	m1f	no	tg1	p	HeLa_JM
M1F_4p_E-N.fst	M1F_4p_W14_14	22	R	202	TCG	TC	CG	C	>	T	TTCTTGAGC	tg	tp	m1f	no	tg1	p	HeLa_JM
M1F_4p_E-N.fst	M1F_4p_W15_15	22	C	260	TCC	TC	CC	C	>	T	GAATTCTTC	tg	tp	m1f	no	tg1	p	HeLa_JM
M1F_4p_E-N.fst	M1F_4p_W16_16	22	R	221	AGA	AG	GA	G	>	C	AGCACACTC	tg	tp	m1f	no	tg1	p	HeLa_JM
M1F_4p_E-N.fst	M1F_4p_W17_17	22	R	193	AGA	AG	GA	G	>	A	TCTAAAGGG	tg	tp	m1f	no	tg1	p	HeLa_JM
M1F_4p_E-N.fst	M1F_4p_W18_18	22	R	267	CCT	CC	CT	C	>	G	TCCCGTCTA	tg	tp	m1f	no	tg1	p	HeLa_JM
M1F_4p_E-N.fst	M1F_4p_W19_19	22	R	214	AGA	AG	GA	G	>	C	CAAACAGAG	tg	tp	m1f	no	tg1	p	HeLa_JM
[truncated: 496 more rows]

## Sheet: notes
fst_file	name of fst file
seq_name	name of sequence in fst files
MM	position of introduced lesion
mm_fate	fate of introduced mimatch
pos	position of mutated base in reporter region
tri	trinucleotide context of mutated base
dia	5' context base of the mutated base
dip	3' context base of the mutated base
mbase	identity of mutated base (which base is mutated)
mfate	mutational fate (what the mutated base changes to)
m_context	four base-context upstream or downstream of mutated base (the middle one)
les	type of introduced lesion
loc	strand location of introduced lesion
cfg	configuration of shuttle vector
rxx	siRNA transfection
n_les	number of introduced lesion
nk	5' modification of oligos (p, phosphorylated; nk, non-phosphorylated)
cell	name of the cell line used
